# Supplementary material for: Temporal regulation of cold transcriptional response in switchgrass
Source: Front Plant Sci. 2022 Oct 10;13:998400. doi: 10.3389/fpls.2022.998400 (PMC9589291; doi:10.3389/fpls.2022.998400)
Supplement: Supplementary Table 2 — Number of features selected in the feature selection processes and the best threshold used in different time point models. [file Table_2.xlsx]

## Sheet: S2_table
Timepoint	models for upregulation		models for downregulation
	number of best features	best treshould	number of best features	best treshould
30 min	0.45	250	0.49	330
1 hrs	0.5	250	0.53	430
3 hrs	0.41	110	0.6	510
6 hrs	0.47	350	0.58	430
16 hrs	0.58	490	0.63	470
24 hrs	0.58	310	0.63	690
