# Supplementary material for: Temporal regulation of cold transcriptional response in switchgrass
Source: Front Plant Sci. 2022 Oct 10;13:998400. doi: 10.3389/fpls.2022.998400 (PMC9589291; doi:10.3389/fpls.2022.998400)
Supplement: Supplementary Table 3 — Enrichment p-values, feature importance scores, feature importance ranks, and summary of the similarity between pCREs and in-vitro transcription factor binding site data of pCREs in different time point models. [file Table_3.xlsx]

## Sheet: Legend
Forward: Forward sequnce of the pCRE
Reverse: Forward sequnce of the pCRE
Enrichment p value: median p value of the five fold enrichment in ML pipeline
Importance score: Gini importance index of the pCREs
Importance rank: Importance rank (based on gini importance score) of pCREs in predicting cold responsive genes
Top matched DAP TF: TFBM of TF in DAP with highest similarity to pCRE (highest PCC)
Top matched CISBP T family: TFBM of TF in CISBP data base with highest similarity to pCRE (highest PCC)
Top matched database: Which database the highest similer TFBM of TF is coming from
TFBM similarity threshould: threshould used to determine the similarity between TFMB and pCRE (Better than random: TFBM-pCRE PCC is ≥ 95th percentile of PCCs calculated for 1000 random k-mers, between: TFBM-pCRE PCC is ≥ 95th percentile of PCCs calculated for TFBM-TFBM from different TF families, within: TFBM-pCRE PCC is ≥ 95th percentile of PCCs calculated for TFBM-TFBM from same family TFs)
kmer group:Information about kmer sharedness among different timepoint models (spcific: only found on a specific timpoint model, general: found on all the timepoint models, shared: found on 1 < or < 6 timepoints)

## Sheet: 0.5 hr
Forward	Reverse	Enrichment p value	Importance score	Importance rank	Top matched DAP TF	Top matched CISBP TF	Top matched database	TFBM similarity threshould	kmer group
GTGCCGG	CCGGCAC	1.04e-07	0.0158	1	AT3G57600	M0040_1.01	CISBP	within	general
CCGGCCGG	CCGGCCGG	7.61e-07	0.0149	2	RAP211	M0017_1.01	CISBP	between	general
CACGCG	CGCGTG	0.000425	0.0149	3	FAR1	M2220_1.01	DAP	within	shared
GCACGCG	CGCGTGC	2.18e-06	0.0121	4	CAMTA5	M0161_1.01	DAP	between	general
ACGTCG	CGACGT	8.55e-05	0.0117	5	WRKY47	M0264_1.01	DAP	between	general
GAGGCCG	CGGCCTC	0.000597	0.00914	6	At5g18450	M0035_1.01	CISBP	between	shared
CGCCGGG	CCCGGCG	2.42e-05	0.0088	7	AT3G58630	M0040_1.01	CISBP	between	shared
ATCGATC	GATCGAT	0.00332	0.0077	8	AT2G15740	M0688_1.01	DAP	between	shared
GGCGGCC	GGCCGCC	0.00335	0.00739	9	AT4G18450	M1494_1.01	CISBP	within	shared
GATCGAG	CTCGATC	0.00546	0.00723	10	WUS1	M0688_1.01	CISBP	between	shared
CGGACGG	CCGTCCG	0.000205	0.00705	11	SPL15	M2249_1.01	DAP	between	general
GTGGCCG	CGGCCAC	0.000707	0.00702	12	AT3G58630	M1493_1.01	CISBP	between	general
GGCCGCCG	CGGCGGCC	0.0035	0.00695	13	ERF115	M0022_1.01	DAP	within	shared
TCGGCGC	GCGCCGA	0.000621	0.00666	14	RRTF1	M0016_1.01	CISBP	between	general
TGCCGGC	GCCGGCA	0.000158	0.00656	15	Rap210	M0040_1.01	CISBP	within	general
GACGTGGC	GCCACGTC	0.000318	0.00608	16	bZIP3	M0268_1.01	DAP	within	general
CGCGCA	TGCGCG	0.000342	0.00597	17	CAMTA1	M0590_1.01	CISBP	between	shared
TGGCCGG	CCGGCCA	0.000998	0.00595	18	REM16	M0017_1.01	CISBP	between	general
TGGCGCC	GGCGCCA	0.000383	0.00589	19	E2FA	M0018_1.01	DAP	within	shared
TCCCCGGC	GCCGGGGA	5.04e-05	0.00586	20	AT3G58630	M0040_1.01	DAP	between	general
CAGCCGG	CCGGCTG	0.00538	0.00581	21	RAP211	M1494_1.01	DAP	between	30 min specific
CTCCACG	CGTGGAG	0.00418	0.00573	22	ANAC094	M2732_1.01	DAP	between	general
GAGCACG	CGTGCTC	0.00233	0.00572	23	bHLH77	M0154_1.01	CISBP	within	shared
TGCGCG	CGCGCA	0.000342	0.00561	24	CAMTA1	M0590_1.01	CISBP	between	shared
GTCGGCG	CGCCGAC	0.000445	0.00554	25	MP	M0147_1.01	CISBP	within	general
ACGACGC	GCGTCGT	0.000747	0.00551	26	ABR1	M2216_1.01	CISBP	between	shared
CACGACG	CGTCGTG	3.4e-05	0.00519	27	3XHMGBOX1	M2233_1.01	CISBP	between	general
ACCGCCG	CGGCGGT	0.000799	0.00514	28	ERF115	M0022_1.01	DAP	within	shared
TGGTGCCG	CGGCACCA	2.46e-05	0.00505	29	ATHB21	M0010_1.01	DAP	between	general
ACGGCTC	GAGCCGT	0.00222	0.00502	30	bHLH157	M0756_1.01	DAP	between	shared
GGCCGAG	CTCGGCC	0.00577	0.00495	31	AT4G27900	M1494_1.01	CISBP	between	general
TGGCCGGA	TCCGGCCA	0.000384	0.00481	32	REM16	M1494_1.01	DAP	within	general
GCCGTTG	CAACGGC	0.00398	0.00481	33	MYB3R4	M1563_1.01	CISBP	between	shared
GGCGCGC	GCGCGCC	0.00285	0.00473	34	FAR1	M0039_1.01	DAP	within	shared
TCGATCG	CGATCGA	0.000909	0.00467	35	AT4G27900	M0692_1.01	CISBP	between	general
GTCGTGG	CCACGAC	0.0208	0.00456	36	At2g45680	M0252_1.01	DAP	between	shared
CGTACG	CGTACG	0.0106	0.00455	37	SPL5	M1439_1.01	CISBP	within	shared
CATGGCG	CGCCATG	0.00386	0.00452	38	bZIP42	M0037_1.01	CISBP	within	shared
AGGCCGG	CCGGCCT	0.000998	0.00446	39	RAP211	M0017_1.01	CISBP	between	general
AGCCGGC	GCCGGCT	0.000532	0.0044	40	RAP211	M0010_1.01	CISBP	between	shared
TACGCG	CGCGTA	0.000677	0.00432	41	CAMTA5	M2220_1.01	DAP	between	shared
CGAGGCCG	CGGCCTCG	0.00169	0.00427	42	bZIP42	M0035_1.01	CISBP	between	shared
GGCTGGCG	CGCCAGCC	0.00013	0.00414	43	TGA9	M0017_1.01	CISBP	between	general
GGTGGCG	CGCCACC	0.00619	0.00406	44	At1g22810	M0037_1.01	DAP	between	shared
TCATCGCC	GGCGATGA	0.00393	0.00404	45	AT5G05550	M1559_1.01	DAP	between	shared
GCTGACG	CGTCAGC	0.00829	0.00402	46	bZIP42	M0268_1.01	DAP	within	shared
CGATCG	CGATCG	0.0186	0.00402	47	AT4G27900	M0692_1.01	CISBP	between	shared
AGTAGTCG	CGACTACT	0.000712	0.00397	48	AT1G12630	M1305_1.01	CISBP	between	shared
TCCCGGC	GCCGGGA	0.00425	0.00392	49	DEL1	M0040_1.01	DAP	between	shared
ACGACGA	TCGTCGT	0.000112	0.00389	50	AT2G15740	M2216_1.01	DAP	between	general
GGTGTCG	CGACACC	0.01	0.00387	51	At4g16750	M0026_1.01	CISBP	within	shared
CGCCGGGC	GCCCGGCG	0.0004	0.00387	52	ERF115	M0017_1.01	CISBP	between	shared
ACGTACG	CGTACGT	0.0135	0.00386	53	SPL3	M1440_1.01	CISBP	between	shared
GGCGAGC	GCTCGCC	0.00234	0.00371	54	At1g70910	M2236_1.01	CISBP	between	shared
GCGTGGC	GCCACGC	0.00516	0.00367	55	bZIP16	M2233_1.01	DAP	between	shared
GCCGTGG	CCACGGC	0.0113	0.00365	56	At2g45680	M0268_1.01	DAP	between	shared
GTACCGG	CCGGTAC	0.0267	0.00358	57	AT1G76870	M1231_1.01	CISBP	within	shared
ACGGCGA	TCGCCGT	0.0014	0.00357	58	ANAC042	M0023_1.01	DAP	between	shared
GATCGATG	CATCGATC	0.00324	0.00357	59	AT2G15740	M0688_1.01	DAP	between	shared
TGCAGCCG	CGGCTGCA	0.0028	0.00349	60	ERF115	M0025_1.01	DAP	between	shared
CTAGCTAG	CTAGCTAG	0.00466	0.00348	61	MYB41	M1221_1.01	DAP	between	general
CAGGTCG	CGACCTG	0.00361	0.00344	62	WIP5	M0014_1.01	CISBP	between	shared
ATCGTCG	CGACGAT	0.00757	0.00342	63	AT5G05550	M2237_1.01	DAP	between	general
GACCGGC	GCCGGTC	0.00157	0.00342	64	WRKY47	M2253_1.01	CISBP	between	shared
GTACGCG	CGCGTAC	0.00113	0.00339	65	CAMTA5	M2216_1.01	CISBP	between	shared
CTCCCGG	CCGGGAG	0.00224	0.00338	66	WIP5	M0027_1.01	DAP	between	shared
GACGACGC	GCGTCGTC	3.12e-05	0.00327	67	TCP17	M0011_1.01	DAP	between	general
GGTGGCGC	GCGCCACC	0.000398	0.00322	68	ERF104	M0007_1.01	DAP	between	shared
ACCGGCA	TGCCGGT	0.00322	0.00319	69	AT3G16280	M0040_1.01	DAP	between	shared
GTGCCG	CGGCAC	0.00915	0.00319	70	ANAC034	M0010_1.01	CISBP	between	shared
GCGAGCAG	CTGCTCGC	0.00376	0.00318	71	AT5G25475	M0268_1.01	DAP	within	shared
ACGACGT	ACGTCGT	0.000255	0.00316	72	TGA4	M0264_1.01	CISBP	between	general
CGACGCG	CGCGTCG	0.000141	0.00309	73	At4g16750	M0026_1.01	CISBP	between	general
TGACGACG	CGTCGTCA	0.000214	0.00307	74	AT2G15740	M0261_1.01	DAP	between	shared
ACGGCGGC	GCCGCCGT	7.48e-06	0.00307	75	SHN3	M0029_1.01	CISBP	within	shared
TCCACGG	CCGTGGA	0.00225	0.00302	76	ANAC016	M2237_1.01	DAP	between	shared
ACCGGC	GCCGGT	0.000887	0.003	77	WRKY47	M2253_1.01	CISBP	between	shared
ACGCGTG	CACGCGT	0.00187	0.003	78	CAMTA1	M0263_1.01	DAP	between	general
CACGGTG	CACCGTG	0.00574	0.00295	79	ANAC094	M1554_1.01	DAP	between	shared
GCCGTCCG	CGGACGGC	0.000267	0.00291	80	ERF8	M0010_1.01	DAP	between	shared
GGCACGC	GCGTGCC	0.00481	0.00291	81	PLT1	M0158_1.01	CISBP	between	shared
GCTCGTG	CACGAGC	0.0123	0.00291	82	FAR1	M0165_1.01	DAP	within	shared
GTCGTCG	CGACGAC	0.00527	0.00291	83	AT5G05550	M0261_1.01	DAP	between	shared
GGCACCGG	CCGGTGCC	0.000207	0.00288	84	RAP211	M1514_1.01	CISBP	between	shared
AGCGCCG	CGGCGCT	0.00134	0.00286	85	ERF115	M0033_1.01	CISBP	within	shared
GCGAGATG	CATCTCGC	0.00368	0.00284	86	BPC1	M0686_1.01	DAP	between	shared
CCGGCCTC	GAGGCCGG	0.00171	0.00279	87	RAP211	M0017_1.01	CISBP	between	shared
CGTGCCG	CGGCACG	1.72e-05	0.00278	88	PLT1	M0158_1.01	CISBP	within	general
ACGCTCG	CGAGCGT	0.00119	0.00277	89	MYB88	M0358_1.01	CISBP	between	shared
AGCACGCG	CGCGTGCT	0.000561	0.00276	90	CAMTA5	M0154_1.01	DAP	between	shared
GACGACG	CGTCGTC	0.00074	0.00276	91	AT2G15740	M0261_1.01	DAP	between	shared
GCCGGCTG	CAGCCGGC	0.00302	0.00275	92	RAP211	M0010_1.01	CISBP	between	shared
GAGGCACG	CGTGCCTC	0.0033	0.00274	93	PLT1	M0158_1.01	CISBP	within	shared
GCGCTGG	CCAGCGC	0.00361	0.00274	94	AT3G57600	M2242_1.01	DAP	between	shared
GTGGACG	CGTCCAC	0.00767	0.00274	95	At1g19210	M0014_1.01	DAP	between	shared
CGCCATGG	CCATGGCG	0.00178	0.00272	96	3XHMGBOX1	M0037_1.01	CISBP	within	shared
AGCTAGCC	GGCTAGCT	0.00441	0.0027	97	AT1G19040	M0258_1.01	CISBP	between	shared
GCAGCGC	GCGCTGC	0.0101	0.00269	98	ABR1	M2242_1.01	CISBP	between	shared
GCGCGTG	CACGCGC	0.001	0.00267	99	FAR1	M2220_1.01	DAP	within	shared
TCCCCGG	CCGGGGA	0.0188	0.00261	100	AT3G58630	M1178_1.01	CISBP	between	shared
TGCGCGC	GCGCGCA	0.00106	0.00257	101	BIM2	M0590_1.01	CISBP	between	general
TCGTCGTC	GACGACGA	0.0077	0.00255	102	AT2G15740	M1520_1.01	DAP	between	shared
GGACGGC	GCCGTCC	0.00113	0.00252	103	ERF8	M0010_1.01	DAP	between	shared
TGCCGG	CCGGCA	0.000702	0.00252	104	AT3G58630	M0040_1.01	CISBP	within	shared
TGCACCCG	CGGGTGCA	0.00559	0.0025	105	AT3G51470	M2250_1.01	CISBP	between	shared
ACGTGGC	GCCACGT	0.00548	0.00249	106	bZIP16	M2233_1.01	DAP	within	shared
ACGGCGG	CCGCCGT	7.57e-05	0.00248	107	AS2	M0005_1.01	CISBP	within	general
GACCCGG	CCGGGTC	0.00353	0.00247	108	LBD19	M2250_1.01	CISBP	between	shared
GAGCTAGC	GCTAGCTC	0.00787	0.00247	109	AT1G19040	M0679_1.01	CISBP	between	general
GTTGGCGC	GCGCCAAC	0.0144	0.00245	110	E2FC	M0590_1.01	CISBP	between	shared
CTCGTTGG	CCAACGAG	0.00496	0.00244	111	WRKY46	M1559_1.01	DAP	between	shared
GACGTGC	GCACGTC	0.00615	0.00243	112	BIM3	M0165_1.01	DAP	between	shared
CTCTGACG	CGTCAGAG	0.0163	0.00243	113	AtGRF6	M0266_1.01	DAP	between	shared
GTCGGCGC	GCGCCGAC	4.59e-05	0.00243	114	MP	M0147_1.01	CISBP	within	general
GCTGGCGC	GCGCCAGC	0.00369	0.00241	115	At5g65130	M0040_1.01	CISBP	between	shared
TGACGGCG	CGCCGTCA	0.000533	0.00238	116	3XHMGBOX1	M0025_1.01	DAP	between	general
TTGCCGG	CCGGCAA	0.00799	0.00237	117	AT3G58630	M0040_1.01	CISBP	within	shared
CTCCACGG	CCGTGGAG	0.00211	0.00237	118	ANAC016	M2237_1.01	DAP	between	shared
CGCGCCGG	CCGGCGCG	0.000977	0.00235	119	RAP211	M0040_1.01	CISBP	within	general
CAGCTCG	CGAGCTG	0.0124	0.00234	120	bZIP18	M2252_1.01	CISBP	between	shared
CGACACG	CGTGTCG	0.00804	0.00232	121	bHLH104	M0026_1.01	CISBP	within	shared
AGTCGAGG	CCTCGACT	0.0141	0.0023	122	AT5G22990	M1303_1.01	DAP	between	shared
CACCCGG	CCGGGTG	0.0119	0.0023	123	CUC2	M2250_1.01	CISBP	between	shared
ACACGACG	CGTCGTGT	0.00108	0.0023	124	bHLH34	M2249_1.01	CISBP	between	shared
GTCGACC	GGTCGAC	0.0175	0.00229	125	TCP16	M1554_1.01	CISBP	between	shared
ACGTGGCC	GGCCACGT	0.00265	0.00228	126	PIF7	M0268_1.01	CISBP	within	shared
TGGCGCG	CGCGCCA	0.00479	0.00228	127	E2FA	M0590_1.01	DAP	between	general
GAGGAGGC	GCCTCCTC	0.014	0.00227	128	TF3A	M1514_1.01	DAP	within	shared
AGACGGCG	CGCCGTCT	0.0333	0.00227	129	3XHMGBOX1	M0025_1.01	DAP	between	shared
ATCGTCGT	ACGACGAT	0.00204	0.00227	130	AT2G15740	M2216_1.01	DAP	between	shared
CAGGGCG	CGCCCTG	0.0239	0.00226	131	3XHMGBOX1	M2242_1.01	CISBP	between	shared
AGGCGCGC	GCGCGCCT	0.00175	0.00226	132	FAR1	M0033_1.01	DAP	within	shared
GCGCCGG	CCGGCGC	0.0109	0.00225	133	RAP211	M0040_1.01	CISBP	within	shared
CATGGACG	CGTCCATG	0.0115	0.00223	134	At1g19210	M2244_1.01	DAP	between	shared
GGTGACG	CGTCACC	0.0306	0.00223	135	TGA9	M0265_1.01	CISBP	between	shared
GGCGTGC	GCACGCC	0.00708	0.00223	136	BIM3	M1306_1.01	CISBP	between	shared
GTCCGGCC	GGCCGGAC	0.00799	0.00222	137	ASL18	M1494_1.01	CISBP	within	shared
ACGTCCA	TGGACGT	0.00595	0.0022	138	At1g19210	M0165_1.01	DAP	between	shared
GTCGATCG	CGATCGAC	0.000461	0.00219	139	WRKY47	M0688_1.01	DAP	between	shared
AGGCCGCC	GGCGGCCT	0.000248	0.00217	140	AT4G18450	M0018_1.01	CISBP	between	general
ACCGGCGG	CCGCCGGT	0.0023	0.00216	141	AS2	M0005_1.01	CISBP	within	general
GACGCG	CGCGTC	0.00988	0.00215	142	bZIP3	M0516_1.01	CISBP	between	shared
GCGACGCG	CGCGTCGC	0.000962	0.00215	143	AT3G58630	M0033_1.01	DAP	between	shared
GACGCCC	GGGCGTC	0.0202	0.00214	144	SHN3	M0029_1.01	CISBP	between	shared
GTCGCGC	GCGCGAC	7.37e-05	0.00214	145	E2FA	M2233_1.01	CISBP	between	shared
CTGGCCG	CGGCCAG	0.011	0.00212	146	At5g65130	M1493_1.01	CISBP	between	shared
GACGACC	GGTCGTC	0.00418	0.00212	147	TCP17	M1520_1.01	DAP	between	shared
ACGCTCGC	GCGAGCGT	0.00807	0.00211	148	BPC5	M0358_1.01	CISBP	between	shared
GCCGGGG	CCCCGGC	0.000375	0.00211	149	RAP211	M0040_1.01	CISBP	between	shared
GCAGCGGC	GCCGCTGC	0.0159	0.0021	150	ERF10	M0005_1.01	DAP	between	shared
GAGGCCGC	GCGGCCTC	0.00118	0.00209	151	SHN3	M0017_1.01	CISBP	between	shared
ACCGGCC	GGCCGGT	0.0136	0.00208	152	At1g19210	M1494_1.01	CISBP	within	shared
CGGCGCCA	TGGCGCCG	0.000272	0.00208	153	ERF4	M0033_1.01	CISBP	within	shared
GGCACGGC	GCCGTGCC	0.019	0.00208	154	PLT1	M1438_1.01	CISBP	between	general
TGCCGTCG	CGACGGCA	0.00315	0.00208	155	AT3G12910	M0027_1.01	DAP	between	shared
CGCGCTGG	CCAGCGCG	0.000838	0.00207	156	RAP211	M2242_1.01	CISBP	between	shared
CGTCGCG	CGCGACG	0.000528	0.00207	157	RKD2	M0268_1.01	DAP	within	shared
GCCGTCG	CGACGGC	0.00958	0.00207	158	ERF8	M0010_1.01	DAP	between	shared
TCCGGCAC	GTGCCGGA	0.00399	0.00207	159	ASL18	M0040_1.01	CISBP	between	shared
GGTGCCG	CGGCACC	6.55e-05	0.00207	160	ANAC034	M0010_1.01	CISBP	between	general
GTCGTGC	GCACGAC	0.0121	0.00206	161	PLT3	M2233_1.01	CISBP	between	shared
TCGCCAGC	GCTGGCGA	0.0151	0.00205	162	At2g48100	M0040_1.01	CISBP	between	shared
ACGCTGCC	GGCAGCGT	0.0205	0.00204	163	ABR1	M0011_1.01	DAP	between	shared
TGGTGTCG	CGACACCA	0.0131	0.00204	164	At4g16750	M0026_1.01	CISBP	within	shared
GGTGCCGG	CCGGCACC	0.000302	0.00204	165	AT3G57600	M0040_1.01	CISBP	within	general
GACGAGCC	GGCTCGTC	0.00432	0.00203	166	ARF2	M0039_1.01	CISBP	between	shared
GGCGCCG	CGGCGCC	0.0176	0.00203	167	RRTF1	M0033_1.01	CISBP	within	shared
TCGCCGTC	GACGGCGA	0.00427	0.00201	168	ERF115	M0023_1.01	CISBP	between	shared
GGGCGTCG	CGACGCCC	0.000576	0.00201	169	At4g16750	M0029_1.01	CISBP	between	shared
GCAGCCGG	CCGGCTGC	0.0148	0.002	170	RAP211	M0005_1.01	DAP	between	shared
ATCGATCG	CGATCGAT	0.00326	0.002	171	AT2G15740	M1239_1.01	DAP	between	shared
GGGCGCC	GGCGCCC	0.008	0.00198	172	E2FC	M0018_1.01	CISBP	between	shared
ACGCGCC	GGCGCGT	0.00124	0.00198	173	FAR1	M2220_1.01	DAP	within	shared
CTCGATCG	CGATCGAG	0.0242	0.00198	174	AT4G27900	M1247_1.01	CISBP	between	shared
AGGCGGCG	CGCCGCCT	0.00697	0.00198	175	SHN3	M0029_1.01	CISBP	within	shared
CAGGCCG	CGGCCTG	0.00715	0.00197	176	At1g75490	M0035_1.01	CISBP	between	shared
GCGTGCCG	CGGCACGC	0.00022	0.00196	177	PLT1	M0010_1.01	CISBP	between	shared
GGCACG	CGTGCC	0.0256	0.00196	178	bHLH31	M0158_1.01	CISBP	within	shared
AGCCGTCC	GGACGGCT	0.0186	0.00196	179	AT5G59990	M1438_1.01	DAP	between	shared
GATGGCCG	CGGCCATC	0.0176	0.00194	180	At5g65130	M1493_1.01	CISBP	between	shared
AGCCGTGG	CCACGGCT	0.0281	0.00194	181	At2g45680	M0256_1.01	DAP	between	shared
GGCACCG	CGGTGCC	0.00345	0.00194	182	AT3G60490	M0015_1.01	CISBP	between	general
AGGGGGTG	CACCCCCT	0.00297	0.00193	183	AT3G57600	M2237_1.01	DAP	between	shared
CGACGACG	CGTCGTCG	0.00327	0.00193	184	AT2G15740	M0261_1.01	DAP	between	shared
TGCACGCG	CGCGTGCA	0.0017	0.00192	185	BIM2	M0154_1.01	CISBP	between	shared
ACGTCGG	CCGACGT	0.00146	0.00192	186	CBF1	M0264_1.01	DAP	between	shared
AGCGTCG	CGACGCT	0.0102	0.00191	187	At4g16750	M0026_1.01	CISBP	between	shared
CGGCGAGG	CCTCGCCG	0.00382	0.0019	188	At3g14180	M1178_1.01	DAP	within	shared
GGCGTCGG	CCGACGCC	0.0169	0.00189	189	AT4G18450	M0026_1.01	CISBP	between	shared
GAAGCGAC	GTCGCTTC	0.00818	0.00188	190	ANAC011	M2238_1.01	CISBP	between	shared
TTGCGCG	CGCGCAA	0.00263	0.00187	191	bHLH69	M0590_1.01	CISBP	between	shared
GGGTGGCG	CGCCACCC	0.0117	0.00187	192	ERF104	M0037_1.01	DAP	between	shared
GTCGCCGC	GCGGCGAC	0.0052	0.00187	193	RRTF1	M0011_1.01	CISBP	within	shared
GACGGCG	CGCCGTC	0.0046	0.00187	194	3XHMGBOX1	M0025_1.01	DAP	between	shared
CACCGCCG	CGGCGGTG	0.000749	0.00186	195	ERF115	M0022_1.01	DAP	within	shared
TCTCGGCC	GGCCGAGA	0.000793	0.00186	196	AT4G27900	M1494_1.01	CISBP	between	shared
GCACGAGG	CCTCGTGC	0.00766	0.00186	197	bHLH69	M0161_1.01	CISBP	between	shared
CGTGGCG	CGCCACG	0.0104	0.00184	198	bZIP42	M0268_1.01	DAP	within	general
CGAGCTGG	CCAGCTCG	0.000793	0.00184	199	bZIP18	M2252_1.01	CISBP	between	shared
TCGTGGGC	GCCCACGA	0.00366	0.00183	200	TCP14	M1519_1.01	CISBP	between	shared
GGCGGTG	CACCGCC	0.00836	0.00182	201	At1g22810	M0015_1.01	DAP	within	shared
GCCGACG	CGTCGGC	0.00465	0.00181	202	Rap210	M0019_1.01	DAP	between	general
ACGCCAAG	CTTGGCGT	0.0337	0.00181	203	AT3G12910	M0255_1.01	DAP	between	shared
CACGCCG	CGGCGTG	0.00251	0.00181	204	AT3G12910	M0027_1.01	CISBP	between	shared
GTGGCCGG	CCGGCCAC	0.012	0.00181	205	AT3G58630	M0017_1.01	CISBP	between	shared
CGGCCGGG	CCCGGCCG	0.0053	0.0018	206	ERF115	M1494_1.01	DAP	within	general
CTGGCCGG	CCGGCCAG	0.0154	0.00179	207	At3g14180	M0017_1.01	CISBP	between	shared
TCGCCGGG	CCCGGCGA	0.015	0.00178	208	ERF115	M0040_1.01	DAP	between	shared
CGGCCGG	CCGGCCG	0.00883	0.00178	209	ERF115	M1494_1.01	CISBP	within	shared
TCGGCGTG	CACGCCGA	0.000992	0.00178	210	LBD2	M0016_1.01	CISBP	between	shared
CGCCCGG	CCGGGCG	0.00456	0.00177	211	bHLH104	M1494_1.01	DAP	between	general
GCTCGTGG	CCACGAGC	0.0133	0.00176	212	bHLH69	M0161_1.01	CISBP	between	shared
CGGGCAGG	CCTGCCCG	0.0215	0.00176	213	PLT1	M0158_1.01	CISBP	between	shared
CTCGGCCG	CGGCCGAG	0.00672	0.00175	214	AT4G27900	M1494_1.01	CISBP	between	shared
CGACGGG	CCCGTCG	0.013	0.00175	215	AT3G12910	M2233_1.01	DAP	between	general
ATCAACGC	GCGTTGAT	0.011	0.00175	216	WRKY30	M1567_1.01	CISBP	between	shared
CCACCCGG	CCGGGTGG	0.0189	0.00175	217	At1g69690	M2239_1.01	CISBP	between	shared
GGCCGGC	GCCGGCC	0.000263	0.00174	218	RAP211	M1494_1.01	CISBP	within	shared
TGAGCACG	CGTGCTCA	0.0183	0.00174	219	bHLH77	M0154_1.01	CISBP	within	shared
CGGCGCG	CGCGCCG	0.0187	0.00173	220	FAR1	M0033_1.01	CISBP	within	shared
GTGCCGGC	GCCGGCAC	0.0108	0.00173	221	ERF9	M0040_1.01	CISBP	within	shared
ACCGGCAC	GTGCCGGT	0.0211	0.00172	222	ERF38	M0040_1.01	CISBP	between	shared
GTCGACCG	CGGTCGAC	0.00191	0.00172	223	At1g77640	M2252_1.01	CISBP	between	shared
GACCCGGG	CCCGGGTC	0.000108	0.00171	224	AIL7	M2250_1.01	CISBP	between	shared
GCCGGCCG	CGGCCGGC	0.000463	0.00171	225	RAP211	M1494_1.01	CISBP	within	general
ACGAGCTC	GAGCTCGT	0.04	0.0017	226	bHLH77	M0154_1.01	CISBP	between	shared
TCCACGGC	GCCGTGGA	0.00819	0.0017	227	AT3G12910	M1556_1.01	DAP	between	shared
CAAAGCCG	CGGCTTTG	0.036	0.0017	228	WRKY47	M0035_1.01	DAP	between	shared
CACGTCG	CGACGTG	0.00115	0.00169	229	ATAF1	M0264_1.01	DAP	between	general
AGCCGCCC	GGGCGGCT	0.00389	0.00169	230	LEP	M0024_1.01	CISBP	between	shared
CGAGGTCG	CGACCTCG	0.018	0.00169	231	CBF1	M0014_1.01	DAP	between	shared
GCTCGGCG	CGCCGAGC	0.00254	0.00169	232	At3g14180	M2242_1.01	CISBP	between	general
AGGCCGGG	CCCGGCCT	0.00127	0.00168	233	bHLH104	M1494_1.01	CISBP	between	general
TTGGCGCC	GGCGCCAA	0.0144	0.00168	234	E2FA	M0018_1.01	DAP	between	shared
TGACGTC	GACGTCA	0.0034	0.00168	235	bZIP50	M0261_1.01	DAP	within	general
ACGCGCA	TGCGCGT	0.000149	0.00168	236	CAMTA1	M0154_1.01	CISBP	between	shared
GCGACGC	GCGTCGC	0.00463	0.00168	237	AT3G58630	M0033_1.01	DAP	between	shared
CGGCTGG	CCAGCCG	0.0028	0.00167	238	ERF115	M0025_1.01	CISBP	between	shared
CGTCGCCG	CGGCGACG	0.000452	0.00165	239	At3g14180	M0029_1.01	DAP	within	general
CGAGCACG	CGTGCTCG	0.000551	0.00164	240	bHLH77	M0154_1.01	CISBP	within	shared
ACGCGGC	GCCGCGT	0.00957	0.00162	241	CAMTA5	M0516_1.01	CISBP	between	shared
TCGCTCGC	GCGAGCGA	0.00935	0.00161	242	BPC1	M0357_1.01	DAP	between	general
GTGCCGC	GCGGCAC	0.00135	0.0016	243	bHLH31	M0040_1.01	CISBP	between	general
TTCCGCG	CGCGGAA	0.00342	0.0016	244	LBD18	M1243_1.01	DAP	between	shared
AGACCGGC	GCCGGTCT	0.00634	0.00158	245	WRKY47	M0017_1.01	DAP	between	shared
CGTCGGCG	CGCCGACG	0.00207	0.00157	246	At2g33710	M0029_1.01	DAP	between	shared
AGGCCGC	GCGGCCT	0.00731	0.00157	247	SHN3	M0017_1.01	CISBP	between	shared
TGCGCGCG	CGCGCGCA	0.00394	0.00156	248	At4g18890	M0590_1.01	CISBP	between	shared
CTCGCCGG	CCGGCGAG	0.0161	0.00156	249	At3g14180	M0040_1.01	CISBP	within	shared
TCGACGGC	GCCGTCGA	0.0052	0.00156	250	ERF8	M0010_1.01	DAP	between	shared

## Sheet: 1 hr
Forward	Reverse	Enrichment p value	Importance score	Importance rank	Top matched DAP TF	Top matched CISBP TF	Top matched database	TFBM similarity threshould	kmer group
GTCGGC	GCCGAC	0.00128255	0.012785	1	Rap210	M0147_1.01	CISBP	within	shared
TCGATCG	CGATCGA	0.000295622	0.011183	2	AT4G27900	M0692_1.01	CISBP	between	general
GGCGGCC	GGCCGCC	0.000709886	0.0110059	3	AT4G18450	M1494_1.01	CISBP	within	shared
TACGCG	CGCGTA	0.000297096	0.0102503	4	CAMTA5	M2220_1.01	DAP	between	shared
GCCGGGG	CCCCGGC	0.000380008	0.00964877	5	RAP211	M0040_1.01	CISBP	between	shared
GCGCGCG	CGCGCGC	0.0118709	0.00950242	6	FAR1	M0590_1.01	CISBP	between	1 hr specific
AGCCGGC	GCCGGCT	0.000953186	0.00936245	7	RAP211	M0010_1.01	CISBP	between	shared
GCCGTCG	CGACGGC	0.000828157	0.00907131	8	ERF8	M0010_1.01	DAP	between	shared
TCGGCGC	GCGCCGA	0.000142433	0.00904908	9	RRTF1	M0016_1.01	CISBP	between	general
GTGGCCG	CGGCCAC	0.000154983	0.00864598	10	AT3G58630	M1493_1.01	CISBP	between	general
GTCGGCG	CGCCGAC	1.65723e-05	0.00844455	11	MP	M0147_1.01	CISBP	within	general
GGTGCCG	CGGCACC	0.00178616	0.00804449	12	ANAC034	M0010_1.01	CISBP	between	general
GAGCACG	CGTGCTC	0.00257064	0.00780327	13	bHLH77	M0154_1.01	CISBP	within	shared
TGCCGG	CCGGCA	0.000310281	0.00779423	14	AT3G58630	M0040_1.01	CISBP	within	shared
CACGACG	CGTCGTG	2.57863e-07	0.00779044	15	3XHMGBOX1	M2233_1.01	CISBP	between	general
GAAGCCG	CGGCTTC	0.000896779	0.0073882	16	RKD2	M0035_1.01	CISBP	between	shared
CGCGCA	TGCGCG	0.000361062	0.00726035	17	CAMTA1	M0590_1.01	CISBP	between	shared
GTCGCCG	CGGCGAC	0.00542829	0.00715276	18	AT3G58630	M0005_1.01	DAP	within	shared
ACGACGC	GCGTCGT	0.000442232	0.00706113	19	ABR1	M2216_1.01	CISBP	between	shared
GTGCCGC	GCGGCAC	0.000143665	0.0070305	20	bHLH31	M0040_1.01	CISBP	between	general
GCCGGGC	GCCCGGC	0.0261067	0.00683444	21	WRKY47	M0017_1.01	CISBP	between	shared
GACGCCG	CGGCGTC	0.0177433	0.00676721	22	AT3G10030	M0027_1.01	CISBP	between	shared
CACGCG	CGCGTG	0.000155472	0.00664144	23	FAR1	M2220_1.01	DAP	within	shared
ACGGCTC	GAGCCGT	0.00245903	0.00652039	24	bHLH157	M0756_1.01	DAP	between	shared
CGATCG	CGATCG	0.00475451	0.00651301	25	AT4G27900	M0692_1.01	CISBP	between	shared
AACGCG	CGCGTT	0.00847315	0.00650097	26	CAMTA5	M0516_1.01	DAP	between	1 hr specific
GTGCCGG	CCGGCAC	5.88373e-06	0.00639003	27	AT3G57600	M0040_1.01	CISBP	within	general
TGCGCG	CGCGCA	0.000361062	0.00631855	28	CAMTA1	M0590_1.01	CISBP	between	shared
GGTCGGC	GCCGACC	0.00361707	0.0061706	29	At1g36060	M0014_1.01	CISBP	between	shared
GTGGCGC	GCGCCAC	0.0289204	0.00575708	30	ERF104	M2233_1.01	DAP	between	shared
GGCCGCCG	CGGCGGCC	0.00687584	0.00568726	31	ERF115	M0022_1.01	DAP	within	shared
GAGCGCG	CGCGCTC	0.00310108	0.00562601	32	CAMTA1	M2220_1.01	CISBP	within	shared
ACGTCG	CGACGT	3.41536e-06	0.0056064	33	WRKY47	M0264_1.01	DAP	between	general
CACGGCG	CGCCGTG	0.000400293	0.00560442	34	3XHMGBOX1	M0025_1.01	DAP	between	shared
CAGGGCG	CGCCCTG	0.0029081	0.00543685	35	3XHMGBOX1	M2242_1.01	CISBP	between	shared
GACGGCG	CGCCGTC	0.000907682	0.0052721	36	3XHMGBOX1	M0025_1.01	DAP	between	shared
CCGGCCGG	CCGGCCGG	3.72873e-07	0.00524495	37	RAP211	M0017_1.01	CISBP	between	general
ACGGCCG	CGGCCGT	0.000191281	0.00500321	38	bHLH28	M1494_1.01	CISBP	between	shared
TCGGCCG	CGGCCGA	0.00223715	0.00500158	39	AT4G27900	M1494_1.01	CISBP	between	1 hr specific
CATCGCG	CGCGATG	0.00343078	0.00459994	40	WRKY30	M2242_1.01	CISBP	between	shared
GCGAGCAG	CTGCTCGC	0.0133859	0.00457986	41	AT5G25475	M0268_1.01	DAP	within	shared
CGCCCGG	CCGGGCG	0.00533364	0.00454347	42	bHLH104	M1494_1.01	DAP	between	general
CGTCGCG	CGCGACG	0.00104393	0.00453378	43	RKD2	M0268_1.01	DAP	within	shared
ACGTGGC	GCCACGT	0.00843686	0.00444336	44	bZIP16	M2233_1.01	DAP	within	shared
CATGGCG	CGCCATG	0.00259905	0.00443957	45	bZIP42	M0037_1.01	CISBP	within	shared
ACCGCCG	CGGCGGT	0.000833969	0.0044372	46	ERF115	M0022_1.01	DAP	within	shared
GGCACGC	GCGTGCC	0.000831595	0.00441072	47	PLT1	M0158_1.01	CISBP	between	shared
GCTCGCCG	CGGCGAGC	0.00419094	0.00435799	48	At3g14180	M1178_1.01	DAP	within	shared
GCACGC	GCGTGC	0.0082709	0.00415221	49	FHA2	M1307_1.01	DAP	between	shared
CTGCGCG	CGCGCAG	0.00893122	0.00412921	50	At1g78700	M0590_1.01	CISBP	between	1 hr specific
AGCGAGC	GCTCGCT	0.0100284	0.00404746	51	BPC5	M2252_1.01	CISBP	between	shared
GACGGTG	CACCGTC	0.0375561	0.00403554	52	At1g19210	M0014_1.01	DAP	between	shared
TGCGCGC	GCGCGCA	0.000454666	0.00401999	53	BIM2	M0590_1.01	CISBP	between	general
ACGACG	CGTCGT	0.0104974	0.0039886	54	AT2G15740	M2216_1.01	DAP	between	shared
TGCCGAC	GTCGGCA	0.00444471	0.00397292	55	Rap210	M0147_1.01	CISBP	within	1 hr specific
GGCCGGG	CCCGGCC	0.00699706	0.00397059	56	bHLH104	M1494_1.01	CISBP	within	shared
GCACGGC	GCCGTGC	0.000882632	0.00395019	57	ANAC034	M1438_1.01	CISBP	between	shared
GCCGGCCG	CGGCCGGC	1.35194e-05	0.00391029	58	RAP211	M1494_1.01	CISBP	within	general
ACGGCGG	CCGCCGT	2.31935e-05	0.00380247	59	AS2	M0005_1.01	CISBP	within	general
AGGCCGG	CCGGCCT	0.00091342	0.00375463	60	RAP211	M0017_1.01	CISBP	between	general
CGGCCGG	CCGGCCG	0.0001244	0.00374308	61	ERF115	M1494_1.01	CISBP	within	shared
CGTGCGG	CCGCACG	0.00124418	0.00367516	62	At4g36780	M2212_1.01	DAP	between	1 hr specific
ACGCGGC	GCCGCGT	7.71128e-05	0.003651	63	CAMTA5	M0516_1.01	CISBP	between	shared
GGCTCCG	CGGAGCC	0.0396451	0.00360408	64	CRF4	M2252_1.01	CISBP	between	1 hr specific
GCGCCCG	CGGGCGC	0.00198913	0.00356259	65	RAP211	M1494_1.01	CISBP	between	shared
CGTCGCCG	CGGCGACG	4.75369e-05	0.00354091	66	At3g14180	M0029_1.01	DAP	within	general
GTGGACG	CGTCCAC	0.00630358	0.00349064	67	At1g19210	M0014_1.01	DAP	between	shared
GGCCGAG	CTCGGCC	0.00285025	0.00344552	68	AT4G27900	M1494_1.01	CISBP	between	general
AGCGCGC	GCGCGCT	0.00335437	0.00344311	69	CAMTA1	M2242_1.01	DAP	within	1 hr specific
GTCGCCGC	GCGGCGAC	0.00235825	0.00341225	70	RRTF1	M0011_1.01	CISBP	within	shared
GACGTCG	CGACGTC	2.23819e-05	0.00330067	71	TGA4	M0266_1.01	CISBP	between	shared
GTGCCCG	CGGGCAC	0.00986679	0.00326644	72	SPL15	M0154_1.01	CISBP	between	1 hr specific
ACGCGTC	GACGCGT	0.000261789	0.00326078	73	CAMTA5	M0516_1.01	DAP	between	shared
AGCGTCG	CGACGCT	0.000918845	0.00323934	74	At4g16750	M0026_1.01	CISBP	between	shared
GCCGACG	CGTCGGC	9.06189e-05	0.00323023	75	Rap210	M0019_1.01	DAP	between	general
GCAGCACG	CGTGCTGC	0.00937842	0.00322745	76	AtNLP4	M0154_1.01	CISBP	within	shared
GACCCGG	CCGGGTC	0.00589164	0.00314228	77	LBD19	M2250_1.01	CISBP	between	shared
GCGCCGCG	CGCGGCGC	0.00601794	0.00309859	78	RRTF1	M0033_1.01	DAP	between	shared
GAGGCCG	CGGCCTC	0.00279745	0.00307567	79	At5g18450	M0035_1.01	CISBP	between	shared
TCCCGGC	GCCGGGA	0.020797	0.00306364	80	DEL1	M0040_1.01	DAP	between	shared
CGTGCCG	CGGCACG	4.77952e-06	0.00304875	81	PLT1	M0158_1.01	CISBP	within	general
GATCGATG	CATCGATC	0.0186239	0.00300069	82	AT2G15740	M0688_1.01	DAP	between	shared
GCGCGTG	CACGCGC	0.00175655	0.00293815	83	FAR1	M2220_1.01	DAP	within	shared
AGCACGC	GCGTGCT	0.016335	0.00293278	84	bHLH69	M1306_1.01	CISBP	between	shared
AGGCCGC	GCGGCCT	0.00070108	0.0029222	85	SHN3	M0017_1.01	CISBP	between	shared
GCTCGGCG	CGCCGAGC	0.000348409	0.00290585	86	At3g14180	M2242_1.01	CISBP	between	general
GCCCACCG	CGGTGGGC	0.000276954	0.00289935	87	At4g31060	M1519_1.01	DAP	within	shared
ACGACGG	CCGTCGT	0.00561514	0.00288956	88	RAP211	M2237_1.01	CISBP	within	1 hr specific
GCGTGCG	CGCACGC	0.00927879	0.00287488	89	BIM2	M1307_1.01	CISBP	between	1 hr specific
CACGTCG	CGACGTG	4.81635e-05	0.00286529	90	ATAF1	M0264_1.01	DAP	between	general
TGACGTC	GACGTCA	0.000131187	0.00282737	91	bZIP50	M0261_1.01	DAP	within	general
ACGTCCA	TGGACGT	0.0349615	0.00279958	92	At1g19210	M0165_1.01	DAP	between	shared
TGGTGCCG	CGGCACCA	7.90119e-06	0.0027866	93	ATHB21	M0010_1.01	DAP	between	general
GGCTGCCG	CGGCAGCC	0.0206458	0.00276162	94	ERF115	M0027_1.01	DAP	between	1 hr specific
TGGCCGG	CCGGCCA	0.000491927	0.00275312	95	REM16	M0017_1.01	CISBP	between	general
GGACGCC	GGCGTCC	0.00927879	0.00275212	96	EIL3	M1494_1.01	CISBP	between	shared
CGACGGG	CCCGTCG	0.00293978	0.00274887	97	AT3G12910	M2233_1.01	DAP	between	general
CGGGCCG	CGGCCCG	0.0134027	0.00273132	98	PLT1	M1493_1.01	CISBP	between	shared
AGCGAGCG	CGCTCGCT	0.00344417	0.00271675	99	BPC5	M2242_1.01	DAP	between	shared
ACCGCGC	GCGCGGT	0.00430226	0.00268612	100	AT3G57600	M2252_1.01	CISBP	between	shared
GATCGAG	CTCGATC	0.0233711	0.00267971	101	WUS1	M0688_1.01	CISBP	between	shared
CTGATCG	CGATCAG	0.0313439	0.0026483	102	ASHR1	M0682_1.01	CISBP	between	1 hr specific
GAGCGAC	GTCGCTC	0.0222295	0.00263581	103	BPC1	M0030_1.01	DAP	between	1 hr specific
GTGCGCG	CGCGCAC	0.00354689	0.00263349	104	At1g78700	M0154_1.01	CISBP	between	shared
GGCCGGCG	CGCCGGCC	0.000860127	0.00259915	105	RAP211	M1494_1.01	CISBP	within	shared
ACCGGCGG	CCGCCGGT	0.000604881	0.00256872	106	AS2	M0005_1.01	CISBP	within	general
ATCGTCG	CGACGAT	0.00194496	0.00256404	107	AT5G05550	M2237_1.01	DAP	between	general
GGCCGGGG	CCCCGGCC	0.000674858	0.00255909	108	bHLH104	M1494_1.01	CISBP	within	shared
CTCCCGG	CCGGGAG	0.00193337	0.00253107	109	WIP5	M0027_1.01	DAP	between	shared
GCTGGCGC	GCGCCAGC	0.0026551	0.00252301	110	At5g65130	M0040_1.01	CISBP	between	shared
ACGACGA	TCGTCGT	0.00120271	0.00252298	111	AT2G15740	M2216_1.01	DAP	between	general
TCCCCGGC	GCCGGGGA	0.000121554	0.00252105	112	AT3G58630	M0040_1.01	DAP	between	general
GCGCCGG	CCGGCGC	0.0107067	0.00250496	113	RAP211	M0040_1.01	CISBP	within	shared
TCGCTCGC	GCGAGCGA	0.000254638	0.00250352	114	BPC1	M0357_1.01	DAP	between	general
GGTGACG	CGTCACC	0.0208963	0.00250212	115	TGA9	M0265_1.01	CISBP	between	shared
GACGGCCG	CGGCCGTC	0.002322	0.00247549	116	AT4G18450	M1494_1.01	CISBP	between	shared
TGTCGGC	GCCGACA	0.0123263	0.00247452	117	Rap210	M0147_1.01	CISBP	within	1 hr specific
CTAGCTAG	CTAGCTAG	0.00151857	0.00247222	118	MYB41	M1221_1.01	DAP	between	general
TGGGAGCC	GGCTCCCA	0.011238	0.00237103	119	At2g45680	M0018_1.01	DAP	between	1 hr specific
ACCGTCG	CGACGGT	0.0103698	0.0023705	120	AT3G12910	M2237_1.01	CISBP	within	shared
TGGCGCG	CGCGCCA	0.000244025	0.00236726	121	E2FA	M0590_1.01	DAP	between	general
GCCACGG	CCGTGGC	0.0140638	0.00235057	122	bZIP16	M2233_1.01	DAP	between	shared
GGCGACGG	CCGTCGCC	0.00372676	0.00233392	123	AT3G58630	M2237_1.01	CISBP	within	shared
TCCGCGG	CCGCGGA	0.0136575	0.00231315	124	ERF115	M0005_1.01	DAP	between	1 hr specific
TGCCGACG	CGTCGGCA	0.000321575	0.0023119	125	bZIP42	M0019_1.01	DAP	between	shared
GCACGGCG	CGCCGTGC	6.12778e-05	0.00228895	126	3XHMGBOX1	M0025_1.01	DAP	between	shared
TGGCGCC	GGCGCCA	0.00555822	0.0022685	127	E2FA	M0018_1.01	DAP	within	shared
GTGCGGC	GCCGCAC	0.0141941	0.00226364	128	BZR1	M0029_1.01	DAP	between	shared
ACGCGCA	TGCGCGT	0.000252648	0.00225449	129	CAMTA1	M0154_1.01	CISBP	between	shared
GAGCTAGC	GCTAGCTC	0.0108448	0.00224645	130	AT1G19040	M0679_1.01	CISBP	between	general
GGCGCGC	GCGCGCC	0.000199954	0.00222544	131	FAR1	M0039_1.01	DAP	within	shared
CGTCGGCG	CGCCGACG	0.0024716	0.00221972	132	At2g33710	M0029_1.01	DAP	between	shared
GCGTCGCG	CGCGACGC	0.0044524	0.0022137	133	AT3G58630	M0033_1.01	CISBP	between	shared
ATCGACG	CGTCGAT	0.000184071	0.0022097	134	AT4G27900	M2238_1.01	DAP	between	shared
CTTGGCG	CGCCAAG	0.00880368	0.00217475	135	REM16	M0036_1.01	CISBP	between	1 hr specific
AGGGGGTG	CACCCCCT	0.0137474	0.00217414	136	AT3G57600	M2237_1.01	DAP	between	shared
GCACGCG	CGCGTGC	1.72846e-07	0.00217224	137	CAMTA5	M0161_1.01	DAP	between	general
CAGGTCG	CGACCTG	0.00169351	0.00216282	138	WIP5	M0014_1.01	CISBP	between	shared
CGCACGG	CCGTGCG	0.00137905	0.00215291	139	PLT3	M1439_1.01	DAP	between	shared
ACGACGAC	GTCGTCGT	0.00384945	0.00214328	140	AT2G15740	M2216_1.01	DAP	between	shared
TCATCGCC	GGCGATGA	0.00208216	0.00212237	141	AT5G05550	M1559_1.01	DAP	between	shared
ACGCGTG	CACGCGT	0.000157831	0.00211781	142	CAMTA1	M0263_1.01	DAP	between	general
CACGGCCG	CGGCCGTG	0.000223705	0.00211472	143	AT3G57600	M1494_1.01	CISBP	between	shared
GACCGCG	CGCGGTC	0.00466336	0.00210596	144	TCP17	M2252_1.01	CISBP	between	1 hr specific
CGAGGTCG	CGACCTCG	0.00264624	0.00210586	145	CBF1	M0014_1.01	DAP	between	shared
CGCGCGCG	CGCGCGCG	0.00243054	0.00208478	146	At4g18890	M2242_1.01	CISBP	between	1 hr specific
GCCGTGG	CCACGGC	0.0206514	0.00207797	147	At2g45680	M0268_1.01	DAP	between	shared
GACGACGC	GCGTCGTC	2.19203e-05	0.00207592	148	TCP17	M0011_1.01	DAP	between	general
ACGGCGCC	GGCGCCGT	0.0038635	0.00207519	149	ANAC042	M0018_1.01	DAP	between	shared
CGACGCG	CGCGTCG	2.11237e-05	0.0020744	150	At4g16750	M0026_1.01	CISBP	between	general
GGCGTGC	GCACGCC	0.00142905	0.00201955	151	BIM3	M1306_1.01	CISBP	between	shared
CGCGCCGG	CCGGCGCG	0.000610898	0.00201596	152	RAP211	M0040_1.01	CISBP	within	general
GTCGTGC	GCACGAC	0.00614408	0.0020003	153	PLT3	M2233_1.01	CISBP	between	shared
GACGTGGC	GCCACGTC	0.000171615	0.00197999	154	bZIP3	M0268_1.01	DAP	within	general
AGCGACG	CGTCGCT	0.00956257	0.0019714	155	RKD2	M0268_1.01	DAP	within	shared
TCCGGCCG	CGGCCGGA	0.0037695	0.00196911	156	ERF115	M1494_1.01	CISBP	within	shared
TGCTCGCC	GGCGAGCA	0.00220071	0.00196888	157	AT5G25475	M2236_1.01	DAP	within	shared
TGATCGA	TCGATCA	0.00496271	0.00196885	158	ATHB7	M0688_1.01	CISBP	between	shared
GCTGACG	CGTCAGC	0.00083078	0.00195704	159	bZIP42	M0268_1.01	DAP	within	shared
GCGTGCGG	CCGCACGC	0.00154959	0.00195532	160	PTF1	M1307_1.01	CISBP	between	shared
GGTGTCG	CGACACC	0.0151562	0.00195411	161	At4g16750	M0026_1.01	CISBP	within	shared
ATGCGCG	CGCGCAT	0.000337877	0.00194555	162	CAMTA1	M2228_1.01	CISBP	between	shared
GCGGACGG	CCGTCCGC	0.00151857	0.00194112	163	bHLH28	M1494_1.01	CISBP	between	shared
GTCCGCG	CGCGGAC	0.0196154	0.00192391	164	CBF1	M2250_1.01	DAP	between	1 hr specific
GGCACGGC	GCCGTGCC	0.000105864	0.00189902	165	PLT1	M1438_1.01	CISBP	between	general
GTCGGCAG	CTGCCGAC	0.00413946	0.00184751	166	MP	M0147_1.01	CISBP	within	1 hr specific
TCGACG	CGTCGA	0.00385559	0.0018445	167	AT3G12910	M1567_1.01	DAP	between	shared
GTCGGCGC	GCGCCGAC	3.64004e-05	0.00184069	168	MP	M0147_1.01	CISBP	within	general
TGCGCGG	CCGCGCA	0.00229727	0.00183527	169	BIM2	M0154_1.01	CISBP	between	1 hr specific
TGACGGCG	CGCCGTCA	0.000819573	0.00183457	170	3XHMGBOX1	M0025_1.01	DAP	between	general
TCGCCGCG	CGCGGCGA	0.00231544	0.00180346	171	ERF115	M0011_1.01	DAP	between	shared
GTGGCGGC	GCCGCCAC	0.0254352	0.00175953	172	SHN3	M0029_1.01	CISBP	within	shared
ACGTTCG	CGAACGT	0.0103792	0.00175827	173	At4g18890	M0165_1.01	CISBP	between	1 hr specific
CAGCACGG	CCGTGCTG	0.00632034	0.00175438	174	PLT3	M0154_1.01	DAP	between	shared
GCGACGG	CCGTCGC	0.00534515	0.00175113	175	AT3G58630	M2237_1.01	CISBP	within	shared
CGGACGG	CCGTCCG	0.00146236	0.00174974	176	SPL15	M2249_1.01	DAP	between	general
TGCCGGC	GCCGGCA	0.00292705	0.00173536	177	Rap210	M0040_1.01	CISBP	within	general
GGCTGGCG	CGCCAGCC	0.00471847	0.00172394	178	TGA9	M0017_1.01	CISBP	between	general
CGGCCT	AGGCCG	0.0117378	0.00171892	179	AT3G10030	M0035_1.01	CISBP	between	shared
GCTGGCCG	CGGCCAGC	0.00654747	0.001696	180	At5g65130	M1493_1.01	CISBP	between	shared
GCCGGCTG	CAGCCGGC	0.00484884	0.00169298	181	RAP211	M0010_1.01	CISBP	between	shared
TCGACGC	GCGTCGA	0.00424001	0.00169178	182	WRKY30	M1567_1.01	DAP	between	shared
GACGACC	GGTCGTC	0.00376616	0.00168716	183	TCP17	M1520_1.01	DAP	between	shared
ACGACGT	ACGTCGT	0.000884293	0.00168523	184	TGA4	M0264_1.01	CISBP	between	general
TCCACGG	CCGTGGA	0.00397436	0.00165001	185	ANAC016	M2237_1.01	DAP	between	shared
CGCCGAGG	CCTCGGCG	0.00649389	0.00164788	186	At3g14180	M2242_1.01	DAP	between	1 hr specific
GGCCGGC	GCCGGCC	0.000107376	0.00164418	187	RAP211	M1494_1.01	CISBP	within	shared
CCGGCCGT	ACGGCCGG	0.000927055	0.00163444	188	bHLH28	M0017_1.01	CISBP	between	shared
GGCGCCCG	CGGGCGCC	0.000446351	0.00163351	189	LOB	M0018_1.01	CISBP	between	shared
GCGCCCGG	CCGGGCGC	0.00039214	0.00160418	190	bHLH104	M1494_1.01	CISBP	between	shared
GCGTGGC	GCCACGC	0.00569921	0.00159743	191	bZIP16	M2233_1.01	DAP	between	shared
TCGTCGCC	GGCGACGA	0.00258816	0.00159253	192	AT3G58630	M0011_1.01	DAP	between	shared
GGAGGCCG	CGGCCTCC	0.0152006	0.00158818	193	ERF8	M0035_1.01	CISBP	between	shared
CGCCGGGC	GCCCGGCG	0.000285435	0.00157398	194	ERF115	M0017_1.01	CISBP	between	shared
ACCGACG	CGTCGGT	0.00406106	0.00157303	195	DREB26	M0026_1.01	DAP	within	shared
TCGTGCTC	GAGCACGA	0.0149482	0.00157227	196	PLT3	M0154_1.01	DAP	between	1 hr specific
TGAAGCCG	CGGCTTCA	0.00709815	0.00156827	197	NST1	M0035_1.01	CISBP	between	shared
TCGTCGTG	CACGACGA	0.000669286	0.00155779	198	WRKY43	M2237_1.01	CISBP	between	shared
CTCCACG	CGTGGAG	0.00289024	0.00154497	199	ANAC094	M2732_1.01	DAP	between	general
GGCCACG	CGTGGCC	0.00927879	0.00154299	200	bZIP42	M0268_1.01	DAP	within	shared
TCGGCGCC	GGCGCCGA	0.00807176	0.00153698	201	RRTF1	M0016_1.01	CISBP	between	shared
CCGGCCTC	GAGGCCGG	0.0075635	0.00153551	202	RAP211	M0017_1.01	CISBP	between	shared
AGGCCGGG	CCCGGCCT	0.000122002	0.00153513	203	bHLH104	M1494_1.01	CISBP	between	general
TGTCGCCG	CGGCGACA	0.00556313	0.001533	204	At3g14180	M0147_1.01	DAP	within	shared
CGACGCGG	CCGCGTCG	0.00372774	0.00152532	205	At4g16750	M0517_1.01	CISBP	between	shared
GTCCGGC	GCCGGAC	0.00919032	0.00151748	206	AT3G58630	M1493_1.01	CISBP	between	shared
CTACGCG	CGCGTAG	0.0116381	0.00151449	207	WRKY30	M0590_1.01	CISBP	between	1 hr specific
GCCGAGCG	CGCTCGGC	0.00511678	0.0015098	208	ERF13	M2242_1.01	DAP	between	1 hr specific
GCTGTCG	CGACAGC	0.0085478	0.00150917	209	bZIP69	M0256_1.01	DAP	between	1 hr specific
CGTACG	CGTACG	0.0118688	0.00150799	210	SPL5	M1439_1.01	CISBP	within	shared
CGTGGCG	CGCCACG	0.000358219	0.00150675	211	bZIP42	M0268_1.01	DAP	within	general
CGGCCGGG	CCCGGCCG	0.000145849	0.00150121	212	ERF115	M1494_1.01	DAP	within	general
ATCGATCG	CGATCGAT	0.00328218	0.00149293	213	AT2G15740	M1239_1.01	DAP	between	shared
GCACGACG	CGTCGTGC	0.00220218	0.00146765	214	3XHMGBOX1	M2233_1.01	CISBP	between	shared
GATCGAGC	GCTCGATC	0.00126044	0.00146639	215	WUS1	M0688_1.01	CISBP	between	shared
GGCACCG	CGGTGCC	0.00715663	0.00146368	216	AT3G60490	M0015_1.01	CISBP	between	general
AGCACGCG	CGCGTGCT	0.000323979	0.00146023	217	CAMTA5	M0154_1.01	DAP	between	shared
CGCGCTGG	CCAGCGCG	0.000486999	0.00143918	218	RAP211	M2242_1.01	CISBP	between	shared
GCCGCTGG	CCAGCGGC	0.0161671	0.00143697	219	ERF10	M0005_1.01	DAP	between	shared
TCCGGCC	GGCCGGA	0.00993748	0.00142218	220	REM16	M1494_1.01	CISBP	within	shared
TCGACGGC	GCCGTCGA	0.00287901	0.00141871	221	ERF8	M0010_1.01	DAP	between	shared
ACGCCAC	GTGGCGT	0.0214873	0.00141591	222	ERF104	M1306_1.01	CISBP	between	shared
GAGCACGC	GCGTGCTC	0.0215607	0.00141545	223	TCP17	M0154_1.01	CISBP	between	shared
CAGGCCG	CGGCCTG	0.00167441	0.0014104	224	At1g75490	M0035_1.01	CISBP	between	shared
GTGGACGG	CCGTCCAC	0.00471673	0.00140709	225	At1g19210	M0014_1.01	DAP	between	shared
AGGCCGCC	GGCGGCCT	3.15168e-05	0.00140487	226	AT4G18450	M0018_1.01	CISBP	between	general
CGAGCTGC	GCAGCTCG	0.0111688	0.00140299	227	bHLH77	M2252_1.01	CISBP	between	shared
GGTCGTTG	CAACGACC	0.01386	0.00140241	228	WRKY24	M1561_1.01	DAP	between	1 hr specific
TGCCGTCG	CGACGGCA	0.011099	0.00138355	229	AT3G12910	M0027_1.01	DAP	between	shared
CCAGCGG	CCGCTGG	0.00567908	0.00138061	230	ERF9	M2253_1.01	CISBP	between	shared
ACGCTCG	CGAGCGT	0.00666714	0.00136546	231	MYB88	M0358_1.01	CISBP	between	shared
GGGCCGGC	GCCGGCCC	0.0226529	0.00136316	232	RAP211	M0017_1.01	CISBP	within	shared
GGGCGTCG	CGACGCCC	0.00203221	0.00136249	233	At4g16750	M0029_1.01	CISBP	between	shared
GGTGCCGG	CCGGCACC	0.00324133	0.00135841	234	AT3G57600	M0040_1.01	CISBP	within	general
ACGCGTA	TACGCGT	0.00146354	0.00135502	235	CAMTA5	M0516_1.01	DAP	between	1 hr specific
GATCGACG	CGTCGATC	0.000649381	0.00135487	236	WRKY47	M0688_1.01	CISBP	between	shared
ACCGGCAC	GTGCCGGT	0.0285392	0.00134332	237	ERF38	M0040_1.01	CISBP	between	shared
GAGCGACG	CGTCGCTC	0.0183386	0.00133774	238	RKD2	M0268_1.01	DAP	within	1 hr specific
GCGCCACG	CGTGGCGC	0.00915024	0.00133635	239	bZIP42	M0268_1.01	DAP	within	shared
GCAGGCCG	CGGCCTGC	0.0260213	0.00131525	240	At1g75490	M0035_1.01	CISBP	between	1 hr specific
GCGCTCCG	CGGAGCGC	0.0100694	0.00131318	241	CRF4	M0033_1.01	CISBP	between	shared
ACGGCGC	GCGCCGT	0.0264429	0.0013097	242	ANAC042	M0023_1.01	DAP	between	1 hr specific
AGGCGGCG	CGCCGCCT	0.0065011	0.00130718	243	SHN3	M0029_1.01	CISBP	within	shared
TGGCGCCG	CGGCGCCA	0.00305781	0.00129378	244	ERF4	M0033_1.01	CISBP	within	shared
TGGCCGGA	TCCGGCCA	0.000404461	0.00129284	245	REM16	M1494_1.01	DAP	within	general
GCCACGGC	GCCGTGGC	0.0161155	0.00128871	246	bZIP3	M0268_1.01	DAP	between	shared
CGAGCACG	CGTGCTCG	0.000844807	0.00128841	247	bHLH77	M0154_1.01	CISBP	within	shared
CGACACG	CGTGTCG	0.00612033	0.00128731	248	bHLH104	M0026_1.01	CISBP	within	shared
AGCGGCAC	GTGCCGCT	0.0111779	0.00127465	249	AtNLP4	M0162_1.01	DAP	within	shared
GGCACCGG	CCGGTGCC	0.0076497	0.00127362	250	RAP211	M1514_1.01	CISBP	between	shared

## Sheet: 3 hr
Forward	Reverse	Enrichment p value	Importance score	Importance rank	Top matched DAP TF	Top matched CISBP TF	Top matched database	TFBM similarity threshould	kmer group
CGTGGCG	CGCCACG	0.0048	0.0226	1	bZIP42	M0268_1.01	DAP	within	general
GTGCCGG	CCGGCAC	8.68e-06	0.0216	2	AT3G57600	M0040_1.01	CISBP	within	general
GTGCCGC	GCGGCAC	0.0014	0.02	3	bHLH31	M0040_1.01	CISBP	between	general
GTGGCCG	CGGCCAC	0.00162	0.0182	4	AT3G58630	M1493_1.01	CISBP	between	general
GCACGCG	CGCGTGC	0.000894	0.0167	5	CAMTA5	M0161_1.01	DAP	between	general
ATCGACG	CGTCGAT	0.00378	0.0163	6	AT4G27900	M2238_1.01	DAP	between	shared
CGCCCGG	CCGGGCG	0.0121	0.0162	7	bHLH104	M1494_1.01	DAP	between	general
GAGCTAGC	GCTAGCTC	0.0025	0.0155	8	AT1G19040	M0679_1.01	CISBP	between	general
CGACGGG	CCCGTCG	0.0389	0.0148	9	AT3G12910	M2233_1.01	DAP	between	general
CACGACG	CGTCGTG	0.00157	0.0147	10	3XHMGBOX1	M2233_1.01	CISBP	between	general
ATGCGCG	CGCGCAT	0.00665	0.014	11	CAMTA1	M2228_1.01	CISBP	between	shared
CGTCGCCG	CGGCGACG	0.0027	0.0139	12	At3g14180	M0029_1.01	DAP	within	general
TGCGCGC	GCGCGCA	0.00556	0.0134	13	BIM2	M0590_1.01	CISBP	between	general
CTAGCTAG	CTAGCTAG	0.00341	0.013	14	MYB41	M1221_1.01	DAP	between	general
TCGATCG	CGATCGA	0.011	0.0127	15	AT4G27900	M0692_1.01	CISBP	between	general
AGGCCGG	CCGGCCT	0.00787	0.0127	16	RAP211	M0017_1.01	CISBP	between	general
CGTGCCG	CGGCACG	0.000505	0.0122	17	PLT1	M0158_1.01	CISBP	within	general
GCGCCGGC	GCCGGCGC	0.0103	0.012	18	RAP211	M0040_1.01	CISBP	within	shared
CGACGCG	CGCGTCG	0.00741	0.0114	19	At4g16750	M0026_1.01	CISBP	between	general
GATGGCGC	GCGCCATC	0.0292	0.0114	20	At5g65130	M0037_1.01	CISBP	between	shared
GACGTCG	CGACGTC	0.000642	0.0113	21	TGA4	M0266_1.01	CISBP	between	shared
AGGCCGCC	GGCGGCCT	0.000366	0.0109	22	AT4G18450	M0018_1.01	CISBP	between	general
TCCCCGGC	GCCGGGGA	0.003	0.0109	23	AT3G58630	M0040_1.01	DAP	between	general
GTGGCGAG	CTCGCCAC	0.0222	0.0104	24	ERF104	M0011_1.01	DAP	between	shared
ACGTCG	CGACGT	0.0016	0.00997	25	WRKY47	M0264_1.01	DAP	between	general
TGACGTC	GACGTCA	0.0106	0.00997	26	bZIP50	M0261_1.01	DAP	within	general
GCTCGGCG	CGCCGAGC	0.00235	0.00983	27	At3g14180	M2242_1.01	CISBP	between	general
GGCCGAG	CTCGGCC	0.015	0.00928	28	AT4G27900	M1494_1.01	CISBP	between	general
CGCGCCGG	CCGGCGCG	0.0155	0.00876	29	RAP211	M0040_1.01	CISBP	within	general
TGCCGGC	GCCGGCA	0.00888	0.00876	30	Rap210	M0040_1.01	CISBP	within	general
GTGCGGCG	CGCCGCAC	0.0291	0.0087	31	ERF15	M0029_1.01	DAP	between	shared
GCCGACG	CGTCGGC	0.011	0.00859	32	Rap210	M0019_1.01	DAP	between	general
GCACGGCG	CGCCGTGC	0.00751	0.00851	33	3XHMGBOX1	M0025_1.01	DAP	between	shared
ATCGTCG	CGACGAT	0.00908	0.00842	34	AT5G05550	M2237_1.01	DAP	between	general
ACGACGA	TCGTCGT	0.0117	0.00835	35	AT2G15740	M2216_1.01	DAP	between	general
TGGCGCG	CGCGCCA	0.0132	0.00835	36	E2FA	M0590_1.01	DAP	between	general
TCGCCAGC	GCTGGCGA	0.00458	0.00824	37	At2g48100	M0040_1.01	CISBP	between	shared
CCGGCCGG	CCGGCCGG	0.000161	0.00813	38	RAP211	M0017_1.01	CISBP	between	general
GCGCTGGC	GCCAGCGC	0.0177	0.00787	39	AT3G57600	M0040_1.01	CISBP	between	shared
GTCGGCG	CGCCGAC	0.00711	0.0077	40	MP	M0147_1.01	CISBP	within	general
GGCACGGC	GCCGTGCC	0.00683	0.00742	41	PLT1	M1438_1.01	CISBP	between	general
TCATCGCC	GGCGATGA	0.0177	0.00727	42	AT5G05550	M1559_1.01	DAP	between	shared
AGGCCGGG	CCCGGCCT	0.00197	0.00723	43	bHLH104	M1494_1.01	CISBP	between	general
GGTGCCGG	CCGGCACC	0.00188	0.00721	44	AT3G57600	M0040_1.01	CISBP	within	general
TGGTGCCG	CGGCACCA	0.000291	0.0072	45	ATHB21	M0010_1.01	DAP	between	general
GGCACCG	CGGTGCC	0.0128	0.00701	46	AT3G60490	M0015_1.01	CISBP	between	general
ACGCGTG	CACGCGT	0.0203	0.00679	47	CAMTA1	M0263_1.01	DAP	between	general
TGGCCGGA	TCCGGCCA	0.00208	0.00671	48	REM16	M1494_1.01	DAP	within	general
CGGACGG	CCGTCCG	0.00183	0.00667	49	SPL15	M2249_1.01	DAP	between	general
CGGTGCCG	CGGCACCG	0.000315	0.00666	50	AT3G57600	M0015_1.01	CISBP	between	shared
GCCGGCCG	CGGCCGGC	0.00737	0.00641	51	RAP211	M1494_1.01	CISBP	within	general
ACGACGAC	GTCGTCGT	0.012	0.00638	52	AT2G15740	M2216_1.01	DAP	between	shared
GTCGCCGC	GCGGCGAC	0.0209	0.00638	53	RRTF1	M0011_1.01	CISBP	within	shared
ACGGCGGC	GCCGCCGT	0.00052	0.00635	54	SHN3	M0029_1.01	CISBP	within	shared
GATCGAGC	GCTCGATC	0.00207	0.00604	55	WUS1	M0688_1.01	CISBP	between	shared
GACGACGC	GCGTCGTC	0.0017	0.00598	56	TCP17	M0011_1.01	DAP	between	general
AGCGCTGC	GCAGCGCT	0.035	0.00592	57	ABR1	M0033_1.01	DAP	between	3 hr specific
TCATGGCG	CGCCATGA	0.0154	0.00586	58	3XHMGBOX1	M0037_1.01	CISBP	within	shared
GCCCGGAG	CTCCGGGC	0.0239	0.00585	59	ASL18	M2250_1.01	DAP	between	3 hr specific
ACGACGT	ACGTCGT	0.00291	0.00572	60	TGA4	M0264_1.01	CISBP	between	general
TCGCCGTC	GACGGCGA	0.00315	0.00568	61	ERF115	M0023_1.01	CISBP	between	shared
GTCGGCGC	GCGCCGAC	0.00251	0.00564	62	MP	M0147_1.01	CISBP	within	general
TGCTCGCC	GGCGAGCA	0.00602	0.00548	63	AT5G25475	M2236_1.01	DAP	within	shared
CACGGCGG	CCGCCGTG	0.00286	0.00538	64	AS2	M0005_1.01	CISBP	within	shared
GGCCGGCG	CGCCGGCC	0.0027	0.00536	65	RAP211	M1494_1.01	CISBP	within	shared
ACGGCGG	CCGCCGT	0.00861	0.00534	66	AS2	M0005_1.01	CISBP	within	general
CTCGTTGG	CCAACGAG	0.00173	0.00522	67	WRKY46	M1559_1.01	DAP	between	shared
TGGACGCG	CGCGTCCA	0.00144	0.00519	68	EIL3	M2250_1.01	CISBP	between	shared
CACGGCCG	CGGCCGTG	0.00676	0.00506	69	AT3G57600	M1494_1.01	CISBP	between	shared
CGTCGTGG	CCACGACG	0.000541	0.00501	70	3XHMGBOX1	M0266_1.01	DAP	random	shared
CCGGCCTC	GAGGCCGG	0.0285	0.00495	71	RAP211	M0017_1.01	CISBP	between	shared
TGACGACG	CGTCGTCA	0.00297	0.00495	72	AT2G15740	M0261_1.01	DAP	between	shared
ACGTCGA	TCGACGT	0.0022	0.00486	73	TGA4	M0264_1.01	CISBP	between	shared
TGACGGCG	CGCCGTCA	0.000556	0.00481	74	3XHMGBOX1	M0025_1.01	DAP	between	general
GACGTGGC	GCCACGTC	0.0037	0.00479	75	bZIP3	M0268_1.01	DAP	within	general
TCCGGCAC	GTGCCGGA	0.00613	0.00475	76	ASL18	M0040_1.01	CISBP	between	shared
ACCGGCGG	CCGCCGGT	0.0103	0.00472	77	AS2	M0005_1.01	CISBP	within	general
GGTGCCG	CGGCACC	0.0159	0.00467	78	ANAC034	M0010_1.01	CISBP	between	general
GCAGGTCG	CGACCTGC	0.0112	0.00466	79	bZIP18	M0014_1.01	CISBP	between	shared
TGGCCGG	CCGGCCA	0.00712	0.00461	80	REM16	M0017_1.01	CISBP	between	general
ACCGGCAC	GTGCCGGT	0.0394	0.0046	81	ERF38	M0040_1.01	CISBP	between	shared
TCGGCGC	GCGCCGA	0.0245	0.00458	82	RRTF1	M0016_1.01	CISBP	between	general
AGCGGCAC	GTGCCGCT	0.0104	0.00453	83	AtNLP4	M0162_1.01	DAP	within	shared
TGTGGACG	CGTCCACA	0.0211	0.00439	84	At1g19210	M0014_1.01	DAP	between	3 hr specific
GGCTGGCG	CGCCAGCC	0.00287	0.00438	85	TGA9	M0017_1.01	CISBP	between	general
CACGTCG	CGACGTG	0.0191	0.00437	86	ATAF1	M0264_1.01	DAP	between	general
CTCCACG	CGTGGAG	0.0226	0.00435	87	ANAC094	M2732_1.01	DAP	between	general
GCCCACCG	CGGTGGGC	0.0179	0.00424	88	At4g31060	M1519_1.01	DAP	within	shared
GTGCCGGC	GCCGGCAC	0.0105	0.0042	89	ERF9	M0040_1.01	CISBP	within	shared
GGTGGCCG	CGGCCACC	0.0224	0.00412	90	At1g22810	M1493_1.01	CISBP	between	shared
GCTCCCGG	CCGGGAGC	0.0195	0.00412	91	bHLH104	M1520_1.01	CISBP	between	shared
GCGGACGG	CCGTCCGC	0.00332	0.00405	92	bHLH28	M1494_1.01	CISBP	between	shared
CATCGTCG	CGACGATG	0.00752	0.00401	93	AT5G05550	M1554_1.01	DAP	between	shared
GCTCGCCG	CGGCGAGC	0.0236	0.00401	94	At3g14180	M1178_1.01	DAP	within	shared
CGGCCGGG	CCCGGCCG	0.0107	0.004	95	ERF115	M1494_1.01	DAP	within	general
GAGGCACG	CGTGCCTC	0.00693	0.00397	96	PLT1	M0158_1.01	CISBP	within	shared
TCACCGTC	GACGGTGA	0.00197	0.00393	97	At1g19210	M0014_1.01	DAP	between	shared
ATCGTCGT	ACGACGAT	0.000694	0.00392	98	AT2G15740	M2216_1.01	DAP	between	shared
CGAGCACG	CGTGCTCG	0.00423	0.00391	99	bHLH77	M0154_1.01	CISBP	within	shared
AAGTCGAT	ATCGACTT	0.0129	0.00384	100	AT5G22990	M1553_1.01	DAP	between	3 hr specific
TCGCTCGC	GCGAGCGA	0.00628	0.00382	101	BPC1	M0357_1.01	DAP	between	general
CGCCATGG	CCATGGCG	0.0263	0.00379	102	3XHMGBOX1	M0037_1.01	CISBP	within	shared
GCGCCCGG	CCGGGCGC	0.00189	0.00374	103	bHLH104	M1494_1.01	CISBP	between	shared
ACGGCACG	CGTGCCGT	0.00695	0.00374	104	PLT1	M0158_1.01	CISBP	within	shared
CGTCATGG	CCATGACG	0.00421	0.00369	105	TGA9	M0266_1.01	CISBP	between	shared
CAGCCACG	CGTGGCTG	0.00624	0.00364	106	bZIP42	M0268_1.01	DAP	within	shared
GCCGTCCG	CGGACGGC	0.000834	0.00355	107	ERF8	M0010_1.01	DAP	between	shared
GCCTGGCG	CGCCAGGC	0.00462	0.00355	108	WIP5	M0027_1.01	CISBP	between	shared
ACGCCGA	TCGGCGT	0.0316	0.00349	109	WRKY47	M0016_1.01	CISBP	between	shared
ACGTCGGC	GCCGACGT	0.00243	0.00348	110	DDF1	M0264_1.01	CISBP	between	shared

## Sheet: 6 hr
Forward	Reverse	Enrichment p value	Importance score	Importance rank	Top matched DAP TF	Top matched CISBP TF	Top matched database	TFBM similarity threshould	kmer group
GTGGCCG	CGGCCAC	4.96e-05	0.0156	1	AT3G58630	M1493_1.01	CISBP	between	general
GACGTCG	CGACGTC	8.78e-06	0.0133	2	TGA4	M0266_1.01	CISBP	between	shared
CGATCG	CGATCG	0.00252	0.0127	3	AT4G27900	M0692_1.01	CISBP	between	shared
CGTGCCG	CGGCACG	2.02e-06	0.0121	4	PLT1	M0158_1.01	CISBP	within	general
ACGACGC	GCGTCGT	0.0019	0.0113	5	ABR1	M2216_1.01	CISBP	between	shared
GAGCACG	CGTGCTC	0.00299	0.0108	6	bHLH77	M0154_1.01	CISBP	within	shared
GTGCCGG	CCGGCAC	5.98e-09	0.0107	7	AT3G57600	M0040_1.01	CISBP	within	general
CGCCCGG	CCGGGCG	0.00202	0.0105	8	bHLH104	M1494_1.01	DAP	between	general
ACGTCG	CGACGT	2.28e-05	0.0104	9	WRKY47	M0264_1.01	DAP	between	general
GACGCCG	CGGCGTC	0.0347	0.00982	10	AT3G10030	M0027_1.01	CISBP	between	shared
ATCGATC	GATCGAT	0.0171	0.00934	11	AT2G15740	M0688_1.01	DAP	between	shared
TACGCG	CGCGTA	0.00656	0.00915	12	CAMTA5	M2220_1.01	DAP	between	shared
GCACGCG	CGCGTGC	2.08e-05	0.00887	13	CAMTA5	M0161_1.01	DAP	between	general
GGCGCGC	GCGCGCC	0.00772	0.00876	14	FAR1	M0039_1.01	DAP	within	shared
GCCGGGG	CCCCGGC	0.00651	0.00856	15	RAP211	M0040_1.01	CISBP	between	shared
ACGGCGG	CCGCCGT	6.53e-05	0.00851	16	AS2	M0005_1.01	CISBP	within	general
TCGTCGC	GCGACGA	0.00615	0.00845	17	AT3G58630	M0011_1.01	DAP	between	shared
CATGGCG	CGCCATG	0.000484	0.00835	18	bZIP42	M0037_1.01	CISBP	within	shared
TGCCGGC	GCCGGCA	8.88e-05	0.00826	19	Rap210	M0040_1.01	CISBP	within	general
CGTCGCG	CGCGACG	0.00366	0.00794	20	RKD2	M0268_1.01	DAP	within	shared
ACGACGA	TCGTCGT	0.000381	0.00751	21	AT2G15740	M2216_1.01	DAP	between	general
AGCCGGC	GCCGGCT	0.00264	0.00738	22	RAP211	M0010_1.01	CISBP	between	shared
GGCGGCC	GGCCGCC	0.000808	0.00732	23	AT4G18450	M1494_1.01	CISBP	within	shared
GGCCGCCG	CGGCGGCC	0.00343	0.00723	24	ERF115	M0022_1.01	DAP	within	shared
GGCACGC	GCGTGCC	0.00109	0.00711	25	PLT1	M0158_1.01	CISBP	between	shared
GTGGCGC	GCGCCAC	0.0112	0.00709	26	ERF104	M2233_1.01	DAP	between	shared
CGACGACG	CGTCGTCG	0.00118	0.00707	27	AT2G15740	M0261_1.01	DAP	between	shared
CCGGCCGG	CCGGCCGG	3.32e-07	0.00707	28	RAP211	M0017_1.01	CISBP	between	general
TCGATCG	CGATCGA	2.16e-05	0.00701	29	AT4G27900	M0692_1.01	CISBP	between	general
CGACGCG	CGCGTCG	0.000225	0.00685	30	At4g16750	M0026_1.01	CISBP	between	general
CGCGCA	TGCGCG	0.00754	0.00681	31	CAMTA1	M0590_1.01	CISBP	between	shared
CGACGGG	CCCGTCG	0.0125	0.0068	32	AT3G12910	M2233_1.01	DAP	between	general
GCACGC	GCGTGC	0.0197	0.00667	33	FHA2	M1307_1.01	DAP	between	shared
TCGGCGC	GCGCCGA	0.00241	0.00634	34	RRTF1	M0016_1.01	CISBP	between	general
GCGCCGGC	GCCGGCGC	0.000105	0.0063	35	RAP211	M0040_1.01	CISBP	within	shared
GTGCCGC	GCGGCAC	0.000122	0.00614	36	bHLH31	M0040_1.01	CISBP	between	general
CAGGTCG	CGACCTG	0.0042	0.00598	37	WIP5	M0014_1.01	CISBP	between	shared
CACGACG	CGTCGTG	8.26e-06	0.00596	38	3XHMGBOX1	M2233_1.01	CISBP	between	general
TAGCTAGC	GCTAGCTA	0.00883	0.00594	39	MYB62	M1306_1.01	DAP	between	shared
AGCGCCG	CGGCGCT	0.000994	0.00584	40	ERF115	M0033_1.01	CISBP	within	shared
CGCACGG	CCGTGCG	0.00126	0.0058	41	PLT3	M1439_1.01	DAP	between	shared
CTAGCTAG	CTAGCTAG	0.000619	0.00576	42	MYB41	M1221_1.01	DAP	between	general
GCCGTCG	CGACGGC	0.0022	0.00572	43	ERF8	M0010_1.01	DAP	between	shared
GAGGCCG	CGGCCTC	0.00798	0.00571	44	At5g18450	M0035_1.01	CISBP	between	shared
AGGCCGG	CCGGCCT	0.003	0.0056	45	RAP211	M0017_1.01	CISBP	between	general
ACGGCGA	TCGCCGT	0.000266	0.00533	46	ANAC042	M0023_1.01	DAP	between	shared
CGGACGG	CCGTCCG	0.00241	0.00529	47	SPL15	M2249_1.01	DAP	between	general
CACGCG	CGCGTG	0.00464	0.00524	48	FAR1	M2220_1.01	DAP	within	shared
ATGCGCG	CGCGCAT	0.00102	0.00507	49	CAMTA1	M2228_1.01	CISBP	between	shared
GTCGTCG	CGACGAC	0.000921	0.00501	50	AT5G05550	M0261_1.01	DAP	between	shared
GGCACCG	CGGTGCC	0.00111	0.00483	51	AT3G60490	M0015_1.01	CISBP	between	general
GACGCGG	CCGCGTC	0.0358	0.00474	52	bZIP42	M0517_1.01	CISBP	between	shared
CGGCCGG	CCGGCCG	0.00354	0.00473	53	ERF115	M1494_1.01	CISBP	within	shared
AGCGTCG	CGACGCT	0.00212	0.0047	54	At4g16750	M0026_1.01	CISBP	between	shared
GTCGGCG	CGCCGAC	0.000712	0.00457	55	MP	M0147_1.01	CISBP	within	general
TGCGCG	CGCGCA	0.00754	0.00457	56	CAMTA1	M0590_1.01	CISBP	between	shared
CTCCCGG	CCGGGAG	0.00855	0.00452	57	WIP5	M0027_1.01	DAP	between	shared
GGTGCCG	CGGCACC	0.00174	0.00451	58	ANAC034	M0010_1.01	CISBP	between	general
CGCCGGG	CCCGGCG	0.00193	0.00444	59	AT3G58630	M0040_1.01	CISBP	between	shared
ACCGTCG	CGACGGT	0.0154	0.00439	60	AT3G12910	M2237_1.01	CISBP	within	shared
CATCGCG	CGCGATG	0.00701	0.00436	61	WRKY30	M2242_1.01	CISBP	between	shared
GTCGCCG	CGGCGAC	0.00295	0.00436	62	AT3G58630	M0005_1.01	DAP	within	shared
GCACGGC	GCCGTGC	0.00147	0.00435	63	ANAC034	M1438_1.01	CISBP	between	shared
ACGCTCG	CGAGCGT	0.00482	0.0043	64	MYB88	M0358_1.01	CISBP	between	shared
TACGACG	CGTCGTA	0.015	0.00426	65	AT3G12910	M2216_1.01	CISBP	between	6 hr specific
GGTGGCGC	GCGCCACC	0.00356	0.0042	66	ERF104	M0007_1.01	DAP	between	shared
CACGTCG	CGACGTG	0.000203	0.00416	67	ATAF1	M0264_1.01	DAP	between	general
TGACGTC	GACGTCA	0.000799	0.00414	68	bZIP50	M0261_1.01	DAP	within	general
GACGACGC	GCGTCGTC	5.02e-05	0.00413	69	TCP17	M0011_1.01	DAP	between	general
GCTCGGCG	CGCCGAGC	0.000629	0.00408	70	At3g14180	M2242_1.01	CISBP	between	general
TGACGGCG	CGCCGTCA	5.72e-05	0.00401	71	3XHMGBOX1	M0025_1.01	DAP	between	general
ATCGTCG	CGACGAT	0.00048	0.004	72	AT5G05550	M2237_1.01	DAP	between	general
ATCGACG	CGTCGAT	0.000498	0.00389	73	AT4G27900	M2238_1.01	DAP	between	shared
CGGCCGGG	CCCGGCCG	0.000259	0.00387	74	ERF115	M1494_1.01	DAP	within	general
CGTGCCGG	CCGGCACG	3.21e-05	0.00384	75	PLT1	M0158_1.01	CISBP	within	shared
GTCGTGC	GCACGAC	0.0213	0.00381	76	PLT3	M2233_1.01	CISBP	between	shared
ACGGCGGC	GCCGCCGT	3.97e-06	0.00377	77	SHN3	M0029_1.01	CISBP	within	shared
CGCGCCGG	CCGGCGCG	0.0011	0.00377	78	RAP211	M0040_1.01	CISBP	within	general
GCTGACG	CGTCAGC	0.000628	0.00366	79	bZIP42	M0268_1.01	DAP	within	shared
TGCGCGC	GCGCGCA	0.000709	0.00362	80	BIM2	M0590_1.01	CISBP	between	general
GCGAGCAG	CTGCTCGC	0.014	0.00358	81	AT5G25475	M0268_1.01	DAP	within	shared
TCGCCGTC	GACGGCGA	6.09e-05	0.00356	82	ERF115	M0023_1.01	CISBP	between	shared
GAGCTAGC	GCTAGCTC	0.0121	0.00352	83	AT1G19040	M0679_1.01	CISBP	between	general
GGCCGAG	CTCGGCC	0.00885	0.00351	84	AT4G27900	M1494_1.01	CISBP	between	general
TGGCCGG	CCGGCCA	0.000231	0.0035	85	REM16	M0017_1.01	CISBP	between	general
GACGGCG	CGCCGTC	0.0037	0.00342	86	3XHMGBOX1	M0025_1.01	DAP	between	shared
ACGTCGA	TCGACGT	0.000511	0.00342	87	TGA4	M0264_1.01	CISBP	between	shared
ACGCGTG	CACGCGT	0.00383	0.00341	88	CAMTA1	M0263_1.01	DAP	between	general
ACGCCGA	TCGGCGT	0.0126	0.00341	89	WRKY47	M0016_1.01	CISBP	between	shared
TGGCCGTG	CACGGCCA	0.0265	0.00339	90	At1g22810	M1571_1.01	DAP	between	shared
GGCCGGC	GCCGGCC	0.000401	0.00338	91	RAP211	M1494_1.01	CISBP	within	shared
ACGTACG	CGTACGT	0.0111	0.00335	92	SPL3	M1440_1.01	CISBP	between	shared
CGCCGGGC	GCCCGGCG	0.000502	0.00325	93	ERF115	M0017_1.01	CISBP	between	shared
TGCCGG	CCGGCA	0.00068	0.00325	94	AT3G58630	M0040_1.01	CISBP	within	shared
GCTCGCCG	CGGCGAGC	0.004	0.00322	95	At3g14180	M1178_1.01	DAP	within	shared
TCACCGTC	GACGGTGA	0.00131	0.00318	96	At1g19210	M0014_1.01	DAP	between	shared
ACGACGAC	GTCGTCGT	0.00458	0.00315	97	AT2G15740	M2216_1.01	DAP	between	shared
ACGCGTC	GACGCGT	0.0046	0.00314	98	CAMTA5	M0516_1.01	DAP	between	shared
ACGCGGC	GCCGCGT	0.0023	0.00313	99	CAMTA5	M0516_1.01	CISBP	between	shared
TGGCGCC	GGCGCCA	0.00349	0.00309	100	E2FA	M0018_1.01	DAP	within	shared
GTGGCGGC	GCCGCCAC	0.0124	0.00306	101	SHN3	M0029_1.01	CISBP	within	shared
CTCCATCG	CGATGGAG	0.0182	0.00304	102	DREB26	M0037_1.01	DAP	between	6 hr specific
TCCCCGGC	GCCGGGGA	0.00165	0.00303	103	AT3G58630	M0040_1.01	DAP	between	general
GAACGCC	GGCGTTC	0.0252	0.003	104	WRKY30	M2253_1.01	DAP	between	shared
ACGACGT	ACGTCGT	0.000159	0.003	105	TGA4	M0264_1.01	CISBP	between	general
GCACGGCG	CGCCGTGC	3.61e-05	0.00299	106	3XHMGBOX1	M0025_1.01	DAP	between	shared
GTGCGCG	CGCGCAC	0.0118	0.00297	107	At1g78700	M0154_1.01	CISBP	between	shared
CGTCGCCG	CGGCGACG	3.28e-05	0.00296	108	At3g14180	M0029_1.01	DAP	within	general
GCCGACG	CGTCGGC	0.000981	0.00293	109	Rap210	M0019_1.01	DAP	between	general
CGAGCTGG	CCAGCTCG	0.0141	0.00292	110	bZIP18	M2252_1.01	CISBP	between	shared
CGTGGCG	CGCCACG	0.000943	0.0029	111	bZIP42	M0268_1.01	DAP	within	general
CAGGCCG	CGGCCTG	0.00545	0.00279	112	At1g75490	M0035_1.01	CISBP	between	shared
GCCGTCCG	CGGACGGC	0.00044	0.00276	113	ERF8	M0010_1.01	DAP	between	shared
TGCCGCCG	CGGCGGCA	0.0062	0.00272	114	ERF115	M0022_1.01	DAP	within	shared
GGTGGCCG	CGGCCACC	0.00358	0.00271	115	At1g22810	M1493_1.01	CISBP	between	shared
GTCGCCGC	GCGGCGAC	0.0014	0.00266	116	RRTF1	M0011_1.01	CISBP	within	shared
ACCGCCG	CGGCGGT	0.0063	0.00265	117	ERF115	M0022_1.01	DAP	within	shared
GGAGCACG	CGTGCTCC	0.00681	0.00265	118	bHLH77	M0154_1.01	CISBP	within	shared
GTCCGGC	GCCGGAC	0.0175	0.00264	119	AT3G58630	M1493_1.01	CISBP	between	shared
GTGGCCGG	CCGGCCAC	0.00569	0.00264	120	AT3G58630	M0017_1.01	CISBP	between	shared
ACGCCGG	CCGGCGT	0.00245	0.00263	121	RAP211	M0040_1.01	CISBP	within	shared
GATCGAGC	GCTCGATC	0.000336	0.00261	122	WUS1	M0688_1.01	CISBP	between	shared
AGCGACG	CGTCGCT	0.0336	0.0026	123	RKD2	M0268_1.01	DAP	within	shared
TGGTGCCG	CGGCACCA	8.39e-05	0.00257	124	ATHB21	M0010_1.01	DAP	between	general
GGCCACG	CGTGGCC	0.00448	0.00251	125	bZIP42	M0268_1.01	DAP	within	shared
AGGCCGC	GCGGCCT	0.00643	0.00249	126	SHN3	M0017_1.01	CISBP	between	shared
GCCGGCTG	CAGCCGGC	0.00594	0.00248	127	RAP211	M0010_1.01	CISBP	between	shared
CGCCATGG	CCATGGCG	0.000673	0.00244	128	3XHMGBOX1	M0037_1.01	CISBP	within	shared
GGCGCCCG	CGGGCGCC	0.00286	0.0024	129	LOB	M0018_1.01	CISBP	between	shared
CGGCACGG	CCGTGCCG	0.000338	0.0024	130	PLT1	M0010_1.01	DAP	between	shared
GCGCGTG	CACGCGC	0.00977	0.0024	131	FAR1	M2220_1.01	DAP	within	shared
CACCGCCG	CGGCGGTG	0.00428	0.0024	132	ERF115	M0022_1.01	DAP	within	shared
GCCCACCG	CGGTGGGC	0.00381	0.00237	133	At4g31060	M1519_1.01	DAP	within	shared
GTCGCGC	GCGCGAC	0.00149	0.00236	134	E2FA	M2233_1.01	CISBP	between	shared
GGCGAGC	GCTCGCC	0.00538	0.00232	135	At1g70910	M2236_1.01	CISBP	between	shared
ACCGACG	CGTCGGT	0.00429	0.00231	136	DREB26	M0026_1.01	DAP	within	shared
TGGCCGCC	GGCGGCCA	0.00248	0.00229	137	AT4G18450	M0018_1.01	CISBP	between	shared
TGACGACG	CGTCGTCA	0.000616	0.00229	138	AT2G15740	M0261_1.01	DAP	between	shared
GGCCGGGG	CCCCGGCC	0.00451	0.00229	139	bHLH104	M1494_1.01	CISBP	within	shared
TCGACGA	TCGTCGA	0.00474	0.00227	140	DDF2	M1559_1.01	DAP	between	shared
ACCGGCA	TGCCGGT	0.0183	0.00225	141	AT3G16280	M0040_1.01	DAP	between	shared
TCGACGC	GCGTCGA	0.00633	0.00223	142	WRKY30	M1567_1.01	DAP	between	shared
ACCGGC	GCCGGT	0.00187	0.00219	143	WRKY47	M2253_1.01	CISBP	between	shared
GCGTACG	CGTACGC	0.00359	0.00219	144	SPL3	M1440_1.01	CISBP	between	6 hr specific
TGATCGA	TCGATCA	0.0137	0.00216	145	ATHB7	M0688_1.01	CISBP	between	shared
CCGACGG	CCGTCGG	0.0166	0.00215	146	ERF38	M2237_1.01	CISBP	within	shared
GCCGGCCG	CGGCCGGC	0.00026	0.00215	147	RAP211	M1494_1.01	CISBP	within	general
CGGTGCCG	CGGCACCG	2.85e-05	0.00214	148	AT3G57600	M0015_1.01	CISBP	between	shared
ACGTCGG	CCGACGT	0.000463	0.00214	149	CBF1	M0264_1.01	DAP	between	shared
CGAGCTGC	GCAGCTCG	0.0123	0.00212	150	bHLH77	M2252_1.01	CISBP	between	shared
TCATGGCG	CGCCATGA	0.00768	0.00211	151	3XHMGBOX1	M0037_1.01	CISBP	within	shared
ACGGCGAG	CTCGCCGT	0.00201	0.00211	152	ANAC042	M0023_1.01	DAP	between	shared
GACCGGC	GCCGGTC	0.014	0.00209	153	WRKY47	M2253_1.01	CISBP	between	shared
TCGCTCGC	GCGAGCGA	0.00328	0.00208	154	BPC1	M0357_1.01	DAP	between	general
AGGCCGGG	CCCGGCCT	0.0011	0.00207	155	bHLH104	M1494_1.01	CISBP	between	general
TGGCGCG	CGCGCCA	0.000574	0.00207	156	E2FA	M0590_1.01	DAP	between	general
ATCGATTG	CAATCGAT	0.0197	0.00206	157	AT2G15740	M0769_1.01	DAP	between	6 hr specific
CGTCGACG	CGTCGACG	0.00416	0.00206	158	AT3G58630	M1567_1.01	DAP	between	shared
GCTCCGGC	GCCGGAGC	0.00938	0.00205	159	AT3G58630	M0040_1.01	DAP	between	shared
TGGCCGGA	TCCGGCCA	0.00215	0.00205	160	REM16	M1494_1.01	DAP	within	general
TGGACGCG	CGCGTCCA	0.00251	0.00204	161	EIL3	M2250_1.01	CISBP	between	shared
CGACACG	CGTGTCG	0.018	0.00203	162	bHLH104	M0026_1.01	CISBP	within	shared
CGGCGCGC	GCGCGCCG	0.000716	0.00202	163	ERF115	M0033_1.01	CISBP	within	shared
CTCCACG	CGTGGAG	0.0162	0.00202	164	ANAC094	M2732_1.01	DAP	between	general
GTCGATGG	CCATCGAC	0.0176	0.00201	165	AT3G16280	M0034_1.01	DAP	between	6 hr specific
GCGCTGGC	GCCAGCGC	0.0143	0.00201	166	AT3G57600	M0040_1.01	CISBP	between	shared
GCGCTGG	CCAGCGC	0.00417	0.00201	167	AT3G57600	M2242_1.01	DAP	between	shared
GGCGACGG	CCGTCGCC	0.00229	0.00201	168	AT3G58630	M2237_1.01	CISBP	within	shared
GCGTGGC	GCCACGC	0.00245	0.002	169	bZIP16	M2233_1.01	DAP	between	shared
ACGACGCC	GGCGTCGT	0.00112	0.00199	170	ABR1	M0011_1.01	CISBP	between	shared
GCGACGG	CCGTCGC	0.0124	0.00198	171	AT3G58630	M2237_1.01	CISBP	within	shared
TGTCGCCG	CGGCGACA	0.00707	0.00196	172	At3g14180	M0147_1.01	DAP	within	shared
ACGTCGC	GCGACGT	0.00378	0.00193	173	AT3G58630	M0264_1.01	DAP	between	shared
GAGGCACG	CGTGCCTC	0.00601	0.00191	174	PLT1	M0158_1.01	CISBP	within	shared
GATGGCGC	GCGCCATC	0.0247	0.00191	175	At5g65130	M0037_1.01	CISBP	between	shared
GATGGCCG	CGGCCATC	0.0233	0.00189	176	At5g65130	M1493_1.01	CISBP	between	shared
GTGCGCCG	CGGCGCAC	0.0235	0.00188	177	ERF115	M0033_1.01	CISBP	within	shared
GGCTGGCG	CGCCAGCC	0.000906	0.00184	178	TGA9	M0017_1.01	CISBP	between	general
CGAGCACG	CGTGCTCG	0.000241	0.00181	179	bHLH77	M0154_1.01	CISBP	within	shared
GGCACGGC	GCCGTGCC	0.000452	0.0018	180	PLT1	M1438_1.01	CISBP	between	general
AGGCCGCC	GGCGGCCT	0.000165	0.00178	181	AT4G18450	M0018_1.01	CISBP	between	general
ACCCGGC	GCCGGGT	0.0152	0.00178	182	ANAC034	M2250_1.01	CISBP	between	shared
CCGGCCGT	ACGGCCGG	0.00434	0.00177	183	bHLH28	M0017_1.01	CISBP	between	shared
TCCGGCCG	CGGCCGGA	0.0172	0.00177	184	ERF115	M1494_1.01	CISBP	within	shared
TGCGCCG	CGGCGCA	0.00907	0.00176	185	ERF115	M0033_1.01	CISBP	within	shared
GTGGACGG	CCGTCCAC	0.00729	0.00176	186	At1g19210	M0014_1.01	DAP	between	shared
CACGGCG	CGCCGTG	0.000711	0.00175	187	3XHMGBOX1	M0025_1.01	DAP	between	shared
CACGCTCG	CGAGCGTG	0.0155	0.00173	188	ANAC075	M0358_1.01	DAP	within	shared
ACGGCGTC	GACGCCGT	0.015	0.00171	189	ANAC042	M0023_1.01	DAP	between	shared
ACCGGCAC	GTGCCGGT	0.00833	0.0017	190	ERF38	M0040_1.01	CISBP	between	shared
GCCGCCGG	CCGGCGGC	0.00937	0.00169	191	SHN3	M0029_1.01	CISBP	within	shared
GGCGTGC	GCACGCC	0.00279	0.00167	192	BIM3	M1306_1.01	CISBP	between	shared
GTGCGGCG	CGCCGCAC	0.0154	0.00166	193	ERF15	M0029_1.01	DAP	between	shared
CACCGACG	CGTCGGTG	0.0118	0.00166	194	DREB26	M0026_1.01	DAP	within	shared
GCTGGCCG	CGGCCAGC	0.00314	0.00165	195	At5g65130	M1493_1.01	CISBP	between	shared
GCGCCCGG	CCGGGCGC	0.000523	0.00165	196	bHLH104	M1494_1.01	CISBP	between	shared
CGTCATGG	CCATGACG	0.000382	0.00163	197	TGA9	M0266_1.01	CISBP	between	shared
GACGAGCC	GGCTCGTC	0.0277	0.00162	198	ARF2	M0039_1.01	CISBP	between	shared
TGCTCGCC	GGCGAGCA	0.00295	0.00161	199	AT5G25475	M2236_1.01	DAP	within	shared
GGCCGTGC	GCACGGCC	0.0188	0.00161	200	AT1G71450	M1494_1.01	CISBP	between	6 hr specific
GCCACGG	CCGTGGC	0.0249	0.00161	201	bZIP16	M2233_1.01	DAP	between	shared
TGGCGCGC	GCGCGCCA	0.00261	0.00161	202	AT3G57600	M0007_1.01	CISBP	between	shared
GCCGTCGG	CCGACGGC	0.00142	0.00158	203	ERF8	M0010_1.01	DAP	between	shared
CGTCGGCG	CGCCGACG	0.0012	0.00158	204	At2g33710	M0029_1.01	DAP	between	shared
GGTGCCGC	GCGGCACC	0.00183	0.00158	205	bZIP16	M0040_1.01	CISBP	between	shared
GGCACCGG	CCGGTGCC	0.000702	0.00157	206	RAP211	M1514_1.01	CISBP	between	shared
GACGGCCG	CGGCCGTC	0.00207	0.00157	207	AT4G18450	M1494_1.01	CISBP	between	shared
TCATCGGC	GCCGATGA	0.00849	0.00156	208	WRKY47	M1559_1.01	DAP	between	6 hr specific
ACGTCGTC	GACGACGT	0.000309	0.00155	209	TGA10	M0264_1.01	CISBP	between	shared
GGCGCGTG	CACGCGCC	0.0123	0.00153	210	FAR1	M2220_1.01	DAP	within	shared
GACGTGGC	GCCACGTC	0.00106	0.00152	211	bZIP3	M0268_1.01	DAP	within	general
GTGGCGTG	CACGCCAC	0.00436	0.00152	212	ERF104	M1306_1.01	CISBP	between	shared
CTCGTCGG	CCGACGAG	0.00116	0.00151	213	ERF38	M0019_1.01	DAP	between	shared
ATCGATCG	CGATCGAT	0.000942	0.00151	214	AT2G15740	M1239_1.01	DAP	between	shared
GCTGGCGC	GCGCCAGC	0.00503	0.00151	215	At5g65130	M0040_1.01	CISBP	between	shared
CGTCGTGG	CCACGACG	0.000954	0.00151	216	3XHMGBOX1	M0266_1.01	DAP	random	shared
CACGCACG	CGTGCGTG	0.0132	0.00151	217	At4g36780	M2212_1.01	DAP	between	shared
ACCGGCGG	CCGCCGGT	0.00608	0.0015	218	AS2	M0005_1.01	CISBP	within	general
TCGACGAC	GTCGTCGA	0.0135	0.0015	219	AT2G15740	M1559_1.01	DAP	between	6 hr specific
CACGACGG	CCGTCGTG	0.000877	0.00148	220	RAP211	M2237_1.01	CISBP	within	shared
GCGTGCCG	CGGCACGC	0.000383	0.00148	221	PLT1	M0010_1.01	CISBP	between	shared
GCCAGCCG	CGGCTGGC	0.00824	0.00145	222	bZIP18	M0025_1.01	CISBP	between	shared
GGTGCCGG	CCGGCACC	0.000342	0.00144	223	AT3G57600	M0040_1.01	CISBP	within	general
GCCGGCAG	CTGCCGGC	0.0254	0.00144	224	RAP211	M0040_1.01	CISBP	within	shared
GCATGGCG	CGCCATGC	0.0279	0.00144	225	3XHMGBOX1	M0037_1.01	CISBP	within	shared
GGTCGTCG	CGACGACC	0.00553	0.00144	226	AT5G05550	M0014_1.01	DAP	between	shared
GGACGGC	GCCGTCC	0.00585	0.00144	227	ERF8	M0010_1.01	DAP	between	shared
TCGACGGC	GCCGTCGA	0.00401	0.00143	228	ERF8	M0010_1.01	DAP	between	shared
TACGCGC	GCGCGTA	0.0231	0.00143	229	FAR1	M0517_1.01	CISBP	between	shared
ACGACGTC	GACGTCGT	0.000287	0.0014	230	TGA4	M0266_1.01	CISBP	between	shared
ACGGCGAC	GTCGCCGT	0.000245	0.0014	231	ANAC042	M0023_1.01	DAP	between	shared
GGCCACGG	CCGTGGCC	0.011	0.0014	232	bZIP42	M0268_1.01	DAP	between	6 hr specific
GACGGCGG	CCGCCGTC	0.000621	0.00139	233	AS2	M0005_1.01	CISBP	within	shared
GCCTGGCG	CGCCAGGC	0.0054	0.00139	234	WIP5	M0027_1.01	CISBP	between	shared
CATCGTCG	CGACGATG	0.00171	0.00139	235	AT5G05550	M1554_1.01	DAP	between	shared
TCGGCGTG	CACGCCGA	0.0016	0.00139	236	LBD2	M0016_1.01	CISBP	between	shared
GTCGGCGC	GCGCCGAC	0.000211	0.00138	237	MP	M0147_1.01	CISBP	within	general
ATGGCCGT	ACGGCCAT	0.005	0.00138	238	MYB3R4	M0017_1.01	DAP	between	6 hr specific
TGCGCCGG	CCGGCGCA	0.0189	0.00138	239	RAP211	M0040_1.01	CISBP	within	shared
TGCTGACG	CGTCAGCA	0.0125	0.00138	240	bZIP42	M0268_1.01	DAP	within	6 hr specific
CGGCGCCG	CGGCGCCG	0.0131	0.00137	241	RRTF1	M0033_1.01	CISBP	within	shared
GGCGTGG	CCACGCC	0.0106	0.00135	242	bZIP42	M0268_1.01	DAP	between	shared
ACGGCGCC	GGCGCCGT	0.0066	0.00132	243	ANAC042	M0018_1.01	DAP	between	shared
CGCCGGCA	TGCCGGCG	0.00137	0.00132	244	ERF4	M0040_1.01	CISBP	within	shared
AGCTAGCC	GGCTAGCT	0.0165	0.00131	245	AT1G19040	M0258_1.01	CISBP	between	shared
TCCGGCAC	GTGCCGGA	0.00128	0.0013	246	ASL18	M0040_1.01	CISBP	between	shared
TCGCCGTG	CACGGCGA	0.000584	0.0013	247	ANAC094	M0005_1.01	DAP	between	shared
GCGCCGGG	CCCGGCGC	0.00262	0.0013	248	RRTF1	M0040_1.01	DAP	between	shared
GAGGCCGC	GCGGCCTC	0.00738	0.0013	249	SHN3	M0017_1.01	CISBP	between	shared
TGCGCGCG	CGCGCGCA	0.00256	0.0013	250	At4g18890	M0590_1.01	CISBP	between	shared
GCTCGCTG	CAGCGAGC	0.0118	0.0013	251	At3g14180	M2242_1.01	DAP	between	shared
CGGCGCCA	TGGCGCCG	0.000779	0.00129	252	ERF4	M0033_1.01	CISBP	within	shared
ACGGCCG	CGGCCGT	0.00157	0.00129	253	bHLH28	M1494_1.01	CISBP	between	shared
GCGGCACG	CGTGCCGC	0.00253	0.00129	254	PLT1	M0158_1.01	CISBP	within	shared
ACGCGCCG	CGGCGCGT	0.0104	0.00129	255	FAR1	M0033_1.01	CISBP	within	6 hr specific
ACGCGCA	TGCGCGT	0.00254	0.00127	256	CAMTA1	M0154_1.01	CISBP	between	shared
ATCGATCA	TGATCGAT	0.0325	0.00126	257	AT2G15740	M0688_1.01	DAP	between	6 hr specific
CACGGCCG	CGGCCGTG	0.000773	0.00126	258	AT3G57600	M1494_1.01	CISBP	between	shared
CTCGTTGG	CCAACGAG	0.00168	0.00126	259	WRKY46	M1559_1.01	DAP	between	shared
GTGCCGGC	GCCGGCAC	0.00129	0.00122	260	ERF9	M0040_1.01	CISBP	within	shared
GATCGACG	CGTCGATC	0.00185	0.00121	261	WRKY47	M0688_1.01	CISBP	between	shared
GCGACGCG	CGCGTCGC	0.000543	0.00121	262	AT3G58630	M0033_1.01	DAP	between	shared
GGGCGCGC	GCGCGCCC	0.00447	0.00121	263	TCP1	M1494_1.01	CISBP	between	shared
GCGCGCAG	CTGCGCGC	0.0139	0.00119	264	FHA2	M0590_1.01	CISBP	between	shared
GCCGCACG	CGTGCGGC	0.0168	0.00118	265	At4g36780	M2212_1.01	DAP	between	6 hr specific
CGCGCTGG	CCAGCGCG	0.000833	0.00117	266	RAP211	M2242_1.01	CISBP	between	shared
TCGACGCG	CGCGTCGA	0.0063	0.00116	267	WRKY30	M1559_1.01	DAP	between	shared
AGCCGCCC	GGGCGGCT	0.0147	0.00114	268	LEP	M0024_1.01	CISBP	between	shared
GTGCGCGC	GCGCGCAC	0.00947	0.00114	269	BZR1	M0590_1.01	CISBP	between	shared
GCACGCCG	CGGCGTGC	0.00842	0.00113	270	ERF115	M0027_1.01	CISBP	between	shared
TCGTCGCC	GGCGACGA	0.00365	0.00113	271	AT3G58630	M0011_1.01	DAP	between	shared
TCGATCGG	CCGATCGA	0.00118	0.00112	272	AT3G60490	M0692_1.01	CISBP	between	shared
TGCGCGCC	GGCGCGCA	0.00218	0.00112	273	AT1G19040	M0154_1.01	CISBP	between	shared
GCGGACGG	CCGTCCGC	0.00465	0.00111	274	bHLH28	M1494_1.01	CISBP	between	shared
ACCGACGA	TCGTCGGT	0.00249	0.00111	275	DREB26	M0034_1.01	DAP	within	shared
TGACGCCG	CGGCGTCA	0.00652	0.00111	276	AT3G10030	M0027_1.01	CISBP	between	shared
GTCGATCG	CGATCGAC	0.000118	0.0011	277	WRKY47	M0688_1.01	DAP	between	shared
GTCCCCGG	CCGGGGAC	0.0109	0.00109	278	AT3G58630	M1515_1.01	CISBP	between	shared
CGACGTGC	GCACGTCG	0.00719	0.00109	279	BIM3	M0161_1.01	DAP	between	shared
CTCGATCG	CGATCGAG	0.0131	0.00108	280	AT4G27900	M1247_1.01	CISBP	between	shared
GCCGTGCG	CGCACGGC	0.00715	0.00108	281	At2g45680	M1440_1.01	DAP	between	shared
GGCCGGCG	CGCCGGCC	0.000375	0.00108	282	RAP211	M1494_1.01	CISBP	within	shared
TGCCGGCG	CGCCGGCA	0.00137	0.00108	283	ERF4	M0040_1.01	CISBP	within	shared
GCTCCACG	CGTGGAGC	0.0217	0.00107	284	bZIP43	M0251_1.01	DAP	between	shared
GCAGGTCG	CGACCTGC	0.000318	0.00106	285	bZIP18	M0014_1.01	CISBP	between	shared
GTACGCG	CGCGTAC	0.00127	0.00105	286	CAMTA5	M2216_1.01	CISBP	between	shared
GTCGTCGC	GCGACGAC	0.00592	0.00105	287	AT3G58630	M0011_1.01	DAP	between	shared
ACGCCATG	CATGGCGT	0.0145	0.00104	288	AT3G12910	M0037_1.01	DAP	between	6 hr specific
CGCTGTGG	CCACAGCG	0.00805	0.00103	289	PTF1	M0256_1.01	DAP	between	shared
TGGCGCCG	CGGCGCCA	0.000779	0.00103	290	ERF4	M0033_1.01	CISBP	within	shared
GTTGCCGG	CCGGCAAC	0.0025	0.00103	291	AT3G58630	M0040_1.01	CISBP	within	shared
TGGCCGGC	GCCGGCCA	0.00845	0.00103	292	RAP211	M0017_1.01	CISBP	within	shared
GCGACGGC	GCCGTCGC	0.00453	0.00102	293	AT3G58630	M0010_1.01	DAP	between	shared
CGCGCGCA	TGCGCGCG	0.00256	0.00102	294	At4g18890	M0590_1.01	CISBP	between	shared
AGCACGCG	CGCGTGCT	0.00522	0.000998	295	CAMTA5	M0154_1.01	DAP	between	shared
GGCACGCC	GGCGTGCC	0.00662	0.000996	296	bZIP3	M2233_1.01	CISBP	between	6 hr specific
GGGCGTCG	CGACGCCC	0.0101	0.000992	297	At4g16750	M0029_1.01	CISBP	between	shared
AGGCACGC	GCGTGCCT	0.00517	0.000987	298	PLT1	M0158_1.01	CISBP	between	shared
ATCGTCGT	ACGACGAT	0.00014	0.000982	299	AT2G15740	M2216_1.01	DAP	between	shared
GCCACGGC	GCCGTGGC	0.0027	0.000981	300	bZIP3	M0268_1.01	DAP	between	shared
TACGCGG	CCGCGTA	0.00302	0.000965	301	CAMTA5	M0517_1.01	CISBP	between	shared
TCGACGTC	GACGTCGA	0.00105	0.000965	302	TGA4	M0266_1.01	CISBP	between	6 hr specific
AGCGGCAC	GTGCCGCT	0.00515	0.000964	303	AtNLP4	M0162_1.01	DAP	within	shared
TGCACGCG	CGCGTGCA	0.00132	0.000961	304	BIM2	M0154_1.01	CISBP	between	shared
CGACGGCG	CGCCGTCG	0.00524	0.000961	305	3XHMGBOX1	M0025_1.01	DAP	between	6 hr specific
GCACGACG	CGTCGTGC	0.00926	0.000954	306	3XHMGBOX1	M2233_1.01	CISBP	between	shared
TCGGCGAC	GTCGCCGA	0.00661	0.00094	307	DDF1	M0016_1.01	CISBP	between	shared
CCGATCGA	TCGATCGG	0.00118	0.000937	308	AT3G60490	M0692_1.01	CISBP	between	shared
AGTGGCCG	CGGCCACT	0.0246	0.000923	309	bHLH130	M1493_1.01	CISBP	between	6 hr specific
TGGCCGTC	GACGGCCA	0.0394	0.00092	310	AT4G18450	M0017_1.01	DAP	between	6 hr specific
CACGGCGG	CCGCCGTG	9.95e-05	0.000914	311	AS2	M0005_1.01	CISBP	within	shared
GCGTGGCG	CGCCACGC	0.0044	0.000893	312	ERF15	M0037_1.01	DAP	between	shared
TCGTCGG	CCGACGA	0.01	0.000889	313	ERF38	M0019_1.01	DAP	between	shared
GCGTCGTG	CACGACGC	0.023	0.000888	314	ABR1	M0011_1.01	CISBP	between	shared
GCGACGTG	CACGTCGC	0.00518	0.000878	315	AT3G58630	M0264_1.01	DAP	between	shared
GCTCCCGG	CCGGGAGC	0.00612	0.000872	316	bHLH104	M1520_1.01	CISBP	between	shared
ACGTCGAC	GTCGACGT	0.00421	0.00087	317	TGA4	M0264_1.01	CISBP	between	shared
TCGGCCAC	GTGGCCGA	0.0057	0.000865	318	bZIP44	M2233_1.01	CISBP	between	shared
TCGCCGAC	GTCGGCGA	0.021	0.000857	319	MP	M0147_1.01	CISBP	within	shared
TCTCGGCC	GGCCGAGA	0.00885	0.00085	320	AT4G27900	M1494_1.01	CISBP	between	shared
ACGCGACG	CGTCGCGT	0.00916	0.000835	321	RKD2	M2249_1.01	CISBP	between	6 hr specific
CATCGACG	CGTCGATG	0.00394	0.000833	322	DREB26	M2244_1.01	DAP	between	shared
GTGCCGCC	GGCGGCAC	0.00938	0.00083	323	AT4G18450	M0018_1.01	CISBP	between	6 hr specific
TCGTCGTG	CACGACGA	0.000938	0.000828	324	WRKY43	M2237_1.01	CISBP	between	shared
CTCTGACG	CGTCAGAG	0.0117	0.000811	325	AtGRF6	M0266_1.01	DAP	between	shared
ACGCTCGC	GCGAGCGT	0.0206	0.000801	326	BPC5	M0358_1.01	CISBP	between	shared
TCGACGTG	CACGTCGA	0.00486	0.0008	327	ATAF1	M0264_1.01	DAP	between	shared
ACGGCACG	CGTGCCGT	0.00141	0.000798	328	PLT1	M0158_1.01	CISBP	within	shared
AGACCGGC	GCCGGTCT	0.0224	0.000798	329	WRKY47	M0017_1.01	DAP	between	shared
GTTCGCCG	CGGCGAAC	0.00376	0.000785	330	At3g14180	M1178_1.01	DAP	within	6 hr specific
TGCCGACG	CGTCGGCA	0.000992	0.000771	331	bZIP42	M0019_1.01	DAP	between	shared
CGGCCTGG	CCAGGCCG	0.0339	0.000766	332	At1g75490	M0035_1.01	CISBP	between	shared
CGACGTGG	CCACGTCG	0.0198	0.000765	333	GBF3	M0264_1.01	CISBP	between	shared
GCACGCGC	GCGCGTGC	0.00301	0.000758	334	bHLH69	M0517_1.01	CISBP	between	shared
TCGTCGGC	GCCGACGA	0.0103	0.000758	335	Rap210	M0019_1.01	DAP	between	shared
ACGTCGGC	GCCGACGT	5.45e-05	0.000751	336	DDF1	M0264_1.01	CISBP	between	shared
GCGACACG	CGTGTCGC	0.0105	0.000747	337	bHLH104	M0254_1.01	DAP	between	6 hr specific
ACCGGCCG	CGGCCGGT	0.0185	0.000738	338	ERF115	M1494_1.01	CISBP	within	shared
GTCCCCGC	GCGGGGAC	0.0171	0.000734	339	PTF1	M1515_1.01	CISBP	between	shared
CCGTCCGG	CCGGACGG	0.0157	0.00071	340	bHLH28	M0028_1.01	CISBP	between	6 hr specific
CGCCACGG	CCGTGGCG	0.00761	0.00071	341	ERF15	M0037_1.01	DAP	between	shared
AGCGACGC	GCGTCGCT	0.00161	0.000687	342	AT3G58630	M0033_1.01	CISBP	between	6 hr specific
ACGGGCGC	GCGCCCGT	0.0189	0.000684	343	At4g18890	M0165_1.01	CISBP	between	6 hr specific
ACGACCTG	CAGGTCGT	0.00143	0.000678	344	MYB55	M1444_1.01	CISBP	between	shared
CGACCCGG	CCGGGTCG	0.011	0.000672	345	RAP21	M2250_1.01	CISBP	between	6 hr specific
GCAGTCCG	CGGACTGC	0.00682	0.000665	346	SPL15	M1443_1.01	DAP	between	6 hr specific
ACACGACG	CGTCGTGT	0.000603	0.000656	347	bHLH34	M2249_1.01	CISBP	between	shared
TCAGGGCG	CGCCCTGA	0.0209	0.000645	348	3XHMGBOX1	M2242_1.01	CISBP	between	6 hr specific
ACGTGGCC	GGCCACGT	0.00694	0.000632	349	PIF7	M0268_1.01	CISBP	within	shared
CTACGACG	CGTCGTAG	0.000211	0.000619	350	WRKY24	M0266_1.01	DAP	between	6 hr specific

## Sheet: 16 hr
Forward	Reverse	Enrichment p value	Importance score	Importance rank	Top matched DAP TF family	Top matched CISBP TF	Top matched database	TFBM similarity threshould	kmer group
ACGACG	CGTCGT	0.0232	0.0199	1	AT2G15740	M2216_1.01	DAP	between	shared
GTCGGC	GCCGAC	0.0108	0.0125	2	Rap210	M0147_1.01	CISBP	within	shared
GCCGACG	CGTCGGC	0.00017	0.0123	3	Rap210	M0019_1.01	DAP	between	general
CGTGCG	CGCACG	0.0136	0.0106	4	At4g36780	M2212_1.01	DAP	between	16 hr specific
ATCGATC	GATCGAT	0.00442	0.0105	5	AT2G15740	M0688_1.01	DAP	between	shared
GAGCACG	CGTGCTC	0.000508	0.0101	6	bHLH77	M0154_1.01	CISBP	within	shared
AGCCGGC	GCCGGCT	0.000611	0.0096	7	RAP211	M0010_1.01	CISBP	between	shared
GGTGACG	CGTCACC	0.0157	0.00957	8	TGA9	M0265_1.01	CISBP	between	shared
GGCGGCC	GGCCGCC	8.64e-05	0.00944	9	AT4G18450	M1494_1.01	CISBP	within	shared
GACGCCG	CGGCGTC	0.00132	0.00894	10	AT3G10030	M0027_1.01	CISBP	between	shared
GTGCGGC	GCCGCAC	0.00766	0.00881	11	BZR1	M0029_1.01	DAP	between	shared
TGCGCG	CGCGCA	0.00012	0.00867	12	CAMTA1	M0590_1.01	CISBP	between	shared
CGCGCA	TGCGCG	0.00012	0.00855	13	CAMTA1	M0590_1.01	CISBP	between	shared
GCACGGC	GCCGTGC	0.000487	0.00818	14	ANAC034	M1438_1.01	CISBP	between	shared
CACGACG	CGTCGTG	3.87e-06	0.00815	15	3XHMGBOX1	M2233_1.01	CISBP	between	general
GGCCGGG	CCCGGCC	0.00983	0.00807	16	bHLH104	M1494_1.01	CISBP	within	shared
CTCCCGG	CCGGGAG	0.000859	0.00768	17	WIP5	M0027_1.01	DAP	between	shared
CGCCGGG	CCCGGCG	3.28e-05	0.00759	18	AT3G58630	M0040_1.01	CISBP	between	shared
CGATCG	CGATCG	0.00316	0.00752	19	AT4G27900	M0692_1.01	CISBP	between	shared
CGTGCCG	CGGCACG	1.48e-06	0.00713	20	PLT1	M0158_1.01	CISBP	within	general
GCACGCG	CGCGTGC	2.28e-06	0.00705	21	CAMTA5	M0161_1.01	DAP	between	general
GGACGCC	GGCGTCC	0.0117	0.00701	22	EIL3	M1494_1.01	CISBP	between	shared
TACGCG	CGCGTA	0.0028	0.007	23	CAMTA5	M2220_1.01	DAP	between	shared
CACGCG	CGCGTG	0.000494	0.00667	24	FAR1	M2220_1.01	DAP	within	shared
TCGGCGC	GCGCCGA	0.000103	0.00643	25	RRTF1	M0016_1.01	CISBP	between	general
GGCCGCCG	CGGCGGCC	0.00204	0.0064	26	ERF115	M0022_1.01	DAP	within	shared
ACGCCAC	GTGGCGT	0.0101	0.00638	27	ERF104	M1306_1.01	CISBP	between	shared
AGCGCCG	CGGCGCT	0.000362	0.00626	28	ERF115	M0033_1.01	CISBP	within	shared
ACGACGC	GCGTCGT	0.000745	0.00619	29	ABR1	M2216_1.01	CISBP	between	shared
GCGCCGG	CCGGCGC	0.00207	0.00606	30	RAP211	M0040_1.01	CISBP	within	shared
ACGGCCA	TGGCCGT	0.00272	0.00588	31	MYB3R5	M2249_1.01	DAP	between	shared
CGCGCCGG	CCGGCGCG	0.000273	0.00574	32	RAP211	M0040_1.01	CISBP	within	general
CGGCCGG	CCGGCCG	0.00374	0.00573	33	ERF115	M1494_1.01	CISBP	within	shared
GATCGAG	CTCGATC	0.0229	0.00571	34	WUS1	M0688_1.01	CISBP	between	shared
GTGCCGG	CCGGCAC	3.25e-09	0.00569	35	AT3G57600	M0040_1.01	CISBP	within	general
GGCACCG	CGGTGCC	0.000451	0.0054	36	AT3G60490	M0015_1.01	CISBP	between	general
GTGGCCG	CGGCCAC	9.16e-05	0.00529	37	AT3G58630	M1493_1.01	CISBP	between	general
CGTCGCG	CGCGACG	0.000811	0.00525	38	RKD2	M0268_1.01	DAP	within	shared
TCGTCGC	GCGACGA	0.0115	0.00524	39	AT3G58630	M0011_1.01	DAP	between	shared
GTCGGCG	CGCCGAC	3.88e-06	0.00522	40	MP	M0147_1.01	CISBP	within	general
GAGCGCG	CGCGCTC	0.0157	0.00521	41	CAMTA1	M2220_1.01	CISBP	within	shared
CGGCTGG	CCAGCCG	0.00471	0.00515	42	ERF115	M0025_1.01	CISBP	between	shared
GGTGGCG	CGCCACC	0.0102	0.00475	43	At1g22810	M0037_1.01	DAP	between	shared
GTCGTCG	CGACGAC	0.000253	0.00475	44	AT5G05550	M0261_1.01	DAP	between	shared
GACGGTG	CACCGTC	0.00458	0.00472	45	At1g19210	M0014_1.01	DAP	between	shared
GACGTCG	CGACGTC	8.91e-05	0.00466	46	TGA4	M0266_1.01	CISBP	between	shared
GCCGGCG	CGCCGGC	0.00611	0.00455	47	RAP211	M0040_1.01	CISBP	within	shared
GCACGGCG	CGCCGTGC	1.93e-05	0.00455	48	3XHMGBOX1	M0025_1.01	DAP	between	shared
TGGCCGG	CCGGCCA	0.000168	0.00454	49	REM16	M0017_1.01	CISBP	between	general
GAAGCCG	CGGCTTC	0.00688	0.00451	50	RKD2	M0035_1.01	CISBP	between	shared
GGTCGGC	GCCGACC	0.00997	0.00448	51	At1g36060	M0014_1.01	CISBP	between	shared
TTGCCGG	CCGGCAA	0.00287	0.00448	52	AT3G58630	M0040_1.01	CISBP	within	shared
CGGCGCG	CGCGCCG	0.00592	0.00445	53	FAR1	M0033_1.01	CISBP	within	shared
ACCGCCG	CGGCGGT	4.94e-05	0.00423	54	ERF115	M0022_1.01	DAP	within	shared
CGGGCCG	CGGCCCG	0.0129	0.0042	55	PLT1	M1493_1.01	CISBP	between	shared
GTGGCGC	GCGCCAC	0.00641	0.00419	56	ERF104	M2233_1.01	DAP	between	shared
GACGACG	CGTCGTC	0.00109	0.00417	57	AT2G15740	M0261_1.01	DAP	between	shared
GCGCTGG	CCAGCGC	0.00103	0.00416	58	AT3G57600	M2242_1.01	DAP	between	shared
TCCCGGC	GCCGGGA	0.0174	0.00416	59	DEL1	M0040_1.01	DAP	between	shared
GTCGCCG	CGGCGAC	0.000521	0.00415	60	AT3G58630	M0005_1.01	DAP	within	shared
GTGCCGC	GCGGCAC	7.76e-05	0.00414	61	bHLH31	M0040_1.01	CISBP	between	general
GCAGCGC	GCGCTGC	0.0119	0.00407	62	ABR1	M2242_1.01	CISBP	between	shared
GGCGAGC	GCTCGCC	0.00193	0.004	63	At1g70910	M2236_1.01	CISBP	between	shared
GCCAGCG	CGCTGGC	0.00911	0.00398	64	RAP211	M0040_1.01	CISBP	between	shared
ACGTGGC	GCCACGT	0.0101	0.00397	65	bZIP16	M2233_1.01	DAP	within	shared
GACCGGC	GCCGGTC	0.00902	0.00384	66	WRKY47	M2253_1.01	CISBP	between	shared
GACGGCG	CGCCGTC	0.000254	0.00384	67	3XHMGBOX1	M0025_1.01	DAP	between	shared
CACCGCCG	CGGCGGTG	0.000321	0.00375	68	ERF115	M0022_1.01	DAP	within	shared
TAGCTAGC	GCTAGCTA	0.0106	0.00363	69	MYB62	M1306_1.01	DAP	between	shared
GCGCCGGC	GCCGGCGC	5.92e-05	0.00361	70	RAP211	M0040_1.01	CISBP	within	shared
GCCGGGG	CCCCGGC	0.000235	0.00361	71	RAP211	M0040_1.01	CISBP	between	shared
AGGCCGG	CCGGCCT	0.00027	0.00357	72	RAP211	M0017_1.01	CISBP	between	general
GAACGCC	GGCGTTC	0.00396	0.00353	73	WRKY30	M2253_1.01	DAP	between	shared
GCGACGG	CCGTCGC	0.00137	0.00342	74	AT3G58630	M2237_1.01	CISBP	within	shared
ACGGCGG	CCGCCGT	6.79e-06	0.00341	75	AS2	M0005_1.01	CISBP	within	general
CCGGCCGG	CCGGCCGG	7.53e-08	0.00341	76	RAP211	M0017_1.01	CISBP	between	general
TCGATCG	CGATCGA	3.89e-05	0.00338	77	AT4G27900	M0692_1.01	CISBP	between	general
GCCGGGC	GCCCGGC	0.00739	0.00337	78	WRKY47	M0017_1.01	CISBP	between	shared
ACGTCG	CGACGT	1.51e-05	0.00331	79	WRKY47	M0264_1.01	DAP	between	general
TCGACGGC	GCCGTCGA	0.00152	0.00321	80	ERF8	M0010_1.01	DAP	between	shared
GACCCGG	CCGGGTC	0.00768	0.0032	81	LBD19	M2250_1.01	CISBP	between	shared
GCTGGCG	CGCCAGC	0.00513	0.00319	82	bZIP42	M0027_1.01	DAP	between	16 hr specific
ACGACGA	TCGTCGT	0.000261	0.00318	83	AT2G15740	M2216_1.01	DAP	between	general
CACGGTG	CACCGTG	0.00862	0.00318	84	ANAC094	M1554_1.01	DAP	between	shared
GGCACGC	GCGTGCC	0.000861	0.0031	85	PLT1	M0158_1.01	CISBP	between	shared
GGGCGCC	GGCGCCC	0.00248	0.0031	86	E2FC	M0018_1.01	CISBP	between	shared
GAGGCCG	CGGCCTC	0.000767	0.00305	87	At5g18450	M0035_1.01	CISBP	between	shared
GCGCGTG	CACGCGC	0.00115	0.00302	88	FAR1	M2220_1.01	DAP	within	shared
CGACGCG	CGCGTCG	0.000118	0.00301	89	At4g16750	M0026_1.01	CISBP	between	general
CGCCCGG	CCGGGCG	0.000858	0.00299	90	bHLH104	M1494_1.01	DAP	between	general
GCCGTCG	CGACGGC	0.000666	0.0029	91	ERF8	M0010_1.01	DAP	between	shared
GGTGGCGC	GCGCCACC	0.000461	0.0029	92	ERF104	M0007_1.01	DAP	between	shared
GGCCGAG	CTCGGCC	0.00348	0.00288	93	AT4G27900	M1494_1.01	CISBP	between	general
AGGCGGCG	CGCCGCCT	0.00183	0.00287	94	SHN3	M0029_1.01	CISBP	within	shared
TCCCCGG	CCGGGGA	0.00655	0.00286	95	AT3G58630	M1178_1.01	CISBP	between	shared
TCGTCGTC	GACGACGA	0.00262	0.00283	96	AT2G15740	M1520_1.01	DAP	between	shared
CCAGCGG	CCGCTGG	0.0247	0.00282	97	ERF9	M2253_1.01	CISBP	between	shared
CGACGACG	CGTCGTCG	0.000584	0.00281	98	AT2G15740	M0261_1.01	DAP	between	shared
TGACGGC	GCCGTCA	0.00925	0.00281	99	ERF7	M0009_1.01	DAP	between	shared
AGCGTCG	CGACGCT	0.00264	0.00279	100	At4g16750	M0026_1.01	CISBP	between	shared
CCGGCGG	CCGCCGG	0.00641	0.00279	101	AS2	M0040_1.01	CISBP	within	shared
ACGTCGC	GCGACGT	0.00114	0.00272	102	AT3G58630	M0264_1.01	DAP	between	shared
CGCACGG	CCGTGCG	0.00121	0.0027	103	PLT3	M1439_1.01	DAP	between	shared
TGCCGTCG	CGACGGCA	0.00492	0.0027	104	AT3G12910	M0027_1.01	DAP	between	shared
CGTACG	CGTACG	0.0205	0.0027	105	SPL5	M1439_1.01	CISBP	within	shared
CGGCCGGG	CCCGGCCG	9.96e-05	0.00269	106	ERF115	M1494_1.01	DAP	within	general
GTGGACG	CGTCCAC	0.00431	0.00267	107	At1g19210	M0014_1.01	DAP	between	shared
CAGGGCG	CGCCCTG	0.0103	0.00266	108	3XHMGBOX1	M2242_1.01	CISBP	between	shared
ACGGCG	CGCCGT	0.00139	0.00265	109	AT3G10030	M0025_1.01	DAP	within	16 hr specific
TGCCGCCG	CGGCGGCA	0.00305	0.00265	110	ERF115	M0022_1.01	DAP	within	shared
GCTGCTCG	CGAGCAGC	0.0102	0.00265	111	AT5G25475	M2252_1.01	DAP	within	shared
CGCCGGGG	CCCCGGCG	0.00162	0.00261	112	AT3G58630	M0025_1.01	DAP	between	16 hr specific
TGCGCGC	GCGCGCA	0.000241	0.0026	113	BIM2	M0590_1.01	CISBP	between	general
GGTGGCCG	CGGCCACC	0.00154	0.0026	114	At1g22810	M1493_1.01	CISBP	between	shared
GTGCCG	CGGCAC	0.0025	0.00258	115	ANAC034	M0010_1.01	CISBP	between	shared
TGGCGCG	CGCGCCA	0.00038	0.00256	116	E2FA	M0590_1.01	DAP	between	general
GGCGACG	CGTCGCC	0.00602	0.00251	117	AT3G58630	M0029_1.01	DAP	between	16 hr specific
CGGCCT	AGGCCG	0.00701	0.00249	118	AT3G10030	M0035_1.01	CISBP	between	shared
CGGCACGG	CCGTGCCG	0.000181	0.00248	119	PLT1	M0010_1.01	DAP	between	shared
GCACGC	GCGTGC	0.00496	0.00247	120	FHA2	M1307_1.01	DAP	between	shared
GGCGCGC	GCGCGCC	0.000695	0.00247	121	FAR1	M0039_1.01	DAP	within	shared
AGGCCGGG	CCCGGCCT	0.000489	0.00247	122	bHLH104	M1494_1.01	CISBP	between	general
CAGGCCG	CGGCCTG	0.00116	0.00244	123	At1g75490	M0035_1.01	CISBP	between	shared
CATCGCG	CGCGATG	0.0049	0.00244	124	WRKY30	M2242_1.01	CISBP	between	shared
GGCCGGC	GCCGGCC	2.12e-05	0.00242	125	RAP211	M1494_1.01	CISBP	within	shared
CGACGGG	CCCGTCG	0.0032	0.00241	126	AT3G12910	M2233_1.01	DAP	between	general
GGTGCCGG	CCGGCACC	2.23e-05	0.00238	127	AT3G57600	M0040_1.01	CISBP	within	general
CTCTCCG	CGGAGAG	0.0104	0.00237	128	AS2	M1492_1.01	DAP	between	16 hr specific
TGCCGG	CCGGCA	0.00027	0.00235	129	AT3G58630	M0040_1.01	CISBP	within	shared
CACGGCG	CGCCGTG	0.000101	0.00233	130	3XHMGBOX1	M0025_1.01	DAP	between	shared
GGCCGGCG	CGCCGGCC	3.69e-05	0.00231	131	RAP211	M1494_1.01	CISBP	within	shared
GACGACGC	GCGTCGTC	2.72e-05	0.0023	132	TCP17	M0011_1.01	DAP	between	general
ACCGGCA	TGCCGGT	0.00902	0.00226	133	AT3G16280	M0040_1.01	DAP	between	shared
TCGCTCGC	GCGAGCGA	0.000123	0.00225	134	BPC1	M0357_1.01	DAP	between	general
TCCCCGGC	GCCGGGGA	0.000497	0.00224	135	AT3G58630	M0040_1.01	DAP	between	general
ACCGACG	CGTCGGT	0.00303	0.00223	136	DREB26	M0026_1.01	DAP	within	shared
CGGACGG	CCGTCCG	0.00132	0.00222	137	SPL15	M2249_1.01	DAP	between	general
AGCACGC	GCGTGCT	0.00961	0.00221	138	bHLH69	M1306_1.01	CISBP	between	shared
CAGGTCG	CGACCTG	0.00149	0.00221	139	WIP5	M0014_1.01	CISBP	between	shared
GCTCGCCG	CGGCGAGC	0.00214	0.0022	140	At3g14180	M1178_1.01	DAP	within	shared
GGCGGTG	CACCGCC	0.00561	0.00218	141	At1g22810	M0015_1.01	DAP	within	shared
GCAGCACG	CGTGCTGC	0.00186	0.00216	142	AtNLP4	M0154_1.01	CISBP	within	shared
AGCGGCC	GGCCGCT	0.00433	0.00216	143	AT4G18450	M1494_1.01	CISBP	within	16 hr specific
CTAGCTAG	CTAGCTAG	0.000934	0.00215	144	MYB41	M1221_1.01	DAP	between	general
AGCTAGCC	GGCTAGCT	0.00318	0.00215	145	AT1G19040	M0258_1.01	CISBP	between	shared
GTACACG	CGTGTAC	0.025	0.00215	146	ANAC092	M0254_1.01	CISBP	between	16 hr specific
GAGCTAGC	GCTAGCTC	0.0035	0.00215	147	AT1G19040	M0679_1.01	CISBP	between	general
CTCCACG	CGTGGAG	0.00435	0.00213	148	ANAC094	M2732_1.01	DAP	between	general
GACGCGG	CCGCGTC	0.00311	0.00213	149	bZIP42	M0517_1.01	CISBP	between	shared
GGCGTGG	CCACGCC	0.00281	0.00211	150	bZIP42	M0268_1.01	DAP	between	shared
TGCGCCG	CGGCGCA	0.00342	0.00211	151	ERF115	M0033_1.01	CISBP	within	shared
GCTGGCGC	GCGCCAGC	0.0022	0.00208	152	At5g65130	M0040_1.01	CISBP	between	shared
CACGTCG	CGACGTG	3.56e-05	0.00202	153	ATAF1	M0264_1.01	DAP	between	general
TGGCCGTG	CACGGCCA	0.0174	0.00198	154	At1g22810	M1571_1.01	DAP	between	shared
GCCGTGCG	CGCACGGC	0.00247	0.00198	155	At2g45680	M1440_1.01	DAP	between	shared
CAATGGCG	CGCCATTG	0.00388	0.00197	156	ERF13	M0037_1.01	CISBP	within	shared
ACCGTCG	CGACGGT	0.00698	0.00196	157	AT3G12910	M2237_1.01	CISBP	within	shared
GACGACC	GGTCGTC	0.0022	0.00192	158	TCP17	M1520_1.01	DAP	between	shared
AGGCGCGC	GCGCGCCT	0.00996	0.00192	159	FAR1	M0033_1.01	DAP	within	shared
GCTGACG	CGTCAGC	0.00036	0.0019	160	bZIP42	M0268_1.01	DAP	within	shared
TCGTCGG	CCGACGA	0.00399	0.00189	161	ERF38	M0019_1.01	DAP	between	shared
CACCGGCG	CGCCGGTG	0.0044	0.00188	162	WRKY47	M0025_1.01	DAP	between	16 hr specific
TGCCGGC	GCCGGCA	9.7e-05	0.00188	163	Rap210	M0040_1.01	CISBP	within	general
GGCTGGCG	CGCCAGCC	0.000764	0.00187	164	TGA9	M0017_1.01	CISBP	between	general
CAGCTCG	CGAGCTG	0.0134	0.00186	165	bZIP18	M2252_1.01	CISBP	between	shared
ACGACGCC	GGCGTCGT	0.00127	0.00186	166	ABR1	M0011_1.01	CISBP	between	shared
CCGGCCTC	GAGGCCGG	0.0112	0.00185	167	RAP211	M0017_1.01	CISBP	between	shared
GTGCGTGC	GCACGCAC	0.0262	0.00184	168	AT5G25475	M2227_1.01	CISBP	between	16 hr specific
TCGCCGTC	GACGGCGA	1.64e-05	0.00181	169	ERF115	M0023_1.01	CISBP	between	shared
GCTCCCGG	CCGGGAGC	0.000182	0.00181	170	bHLH104	M1520_1.01	CISBP	between	shared
CCGACGG	CCGTCGG	0.00384	0.00181	171	ERF38	M2237_1.01	CISBP	within	shared
TCATGGCG	CGCCATGA	0.0103	0.00181	172	3XHMGBOX1	M0037_1.01	CISBP	within	shared
AGGCCGCC	GGCGGCCT	8.11e-06	0.0018	173	AT4G18450	M0018_1.01	CISBP	between	general
TGATCGA	TCGATCA	0.0136	0.00179	174	ATHB7	M0688_1.01	CISBP	between	shared
GCCACGG	CCGTGGC	0.0148	0.00177	175	bZIP16	M2233_1.01	DAP	between	shared
CGTGGCCG	CGGCCACG	0.00709	0.00176	176	bZIP42	M0268_1.01	DAP	within	16 hr specific
TGGCCGCC	GGCGGCCA	0.00105	0.00175	177	AT4G18450	M0018_1.01	CISBP	between	shared
AGGCCGC	GCGGCCT	0.000627	0.00175	178	SHN3	M0017_1.01	CISBP	between	shared
GAGCACGG	CCGTGCTC	0.018	0.00175	179	PLT3	M0154_1.01	DAP	between	16 hr specific
CGTGGCG	CGCCACG	0.000303	0.00174	180	bZIP42	M0268_1.01	DAP	within	general
ACGTCGA	TCGACGT	0.000517	0.00172	181	TGA4	M0264_1.01	CISBP	between	shared
CACGCACG	CGTGCGTG	0.00757	0.00168	182	At4g36780	M2212_1.01	DAP	between	shared
GGCACGGC	GCCGTGCC	0.000717	0.00167	183	PLT1	M1438_1.01	CISBP	between	general
GTGCGCGC	GCGCGCAC	0.0097	0.00166	184	BZR1	M0590_1.01	CISBP	between	shared
TGGTGCG	CGCACCA	0.0138	0.00166	185	ATHB21	M0008_1.01	DAP	between	16 hr specific
GCGCTCCG	CGGAGCGC	0.0227	0.00165	186	CRF4	M0033_1.01	CISBP	between	shared
CATGGGCG	CGCCCATG	0.0128	0.00165	187	At1g36060	M0016_1.01	CISBP	between	shared
GTGCGGCG	CGCCGCAC	0.00166	0.00162	188	ERF15	M0029_1.01	DAP	between	shared
ATCGACG	CGTCGAT	0.000617	0.00161	189	AT4G27900	M2238_1.01	DAP	between	shared
GCGGTGGC	GCCACCGC	0.0327	0.00159	190	AT3G57600	M0006_1.01	DAP	between	16 hr specific
GTCGTGC	GCACGAC	0.0129	0.00159	191	PLT3	M2233_1.01	CISBP	between	shared
CGGTGCCG	CGGCACCG	2.46e-06	0.00158	192	AT3G57600	M0015_1.01	CISBP	between	shared
GTGGCCGG	CCGGCCAC	0.00212	0.00153	193	AT3G58630	M0017_1.01	CISBP	between	shared
CACCCGG	CCGGGTG	0.0195	0.00153	194	CUC2	M2250_1.01	CISBP	between	shared
CACGGCCG	CGGCCGTG	0.000181	0.00152	195	AT3G57600	M1494_1.01	CISBP	between	shared
GCCGGCTG	CAGCCGGC	0.00447	0.00152	196	RAP211	M0010_1.01	CISBP	between	shared
ACGCGTG	CACGCGT	0.0054	0.00151	197	CAMTA1	M0263_1.01	DAP	between	general
GTCGGCGC	GCGCCGAC	1.15e-05	0.00151	198	MP	M0147_1.01	CISBP	within	general
TGGCGCC	GGCGCCA	0.000702	0.0015	199	E2FA	M0018_1.01	DAP	within	shared
GCGACGTG	CACGTCGC	0.0014	0.00149	200	AT3G58630	M0264_1.01	DAP	between	shared
CGAGCTGG	CCAGCTCG	0.00108	0.00149	201	bZIP18	M2252_1.01	CISBP	between	shared
CGTCCGG	CCGGACG	0.0183	0.00148	202	bHLH28	M1439_1.01	CISBP	between	16 hr specific
CATGGCG	CGCCATG	0.000121	0.00147	203	bZIP42	M0037_1.01	CISBP	within	shared
TGGTGCCG	CGGCACCA	7.93e-05	0.00147	204	ATHB21	M0010_1.01	DAP	between	general
TGCAGCGC	GCGCTGCA	0.00395	0.00146	205	LBD13	M0007_1.01	DAP	between	16 hr specific
ATCGATCG	CGATCGAT	0.00221	0.00145	206	AT2G15740	M1239_1.01	DAP	between	shared
TCCCGGCC	GGCCGGGA	0.0167	0.00145	207	LBD19	M1494_1.01	CISBP	within	16 hr specific
ACGGCGA	TCGCCGT	4.97e-05	0.00144	208	ANAC042	M0023_1.01	DAP	between	shared
GAGGCCGC	GCGGCCTC	0.000807	0.00144	209	SHN3	M0017_1.01	CISBP	between	shared
GGCGCCG	CGGCGCC	0.000562	0.00143	210	RRTF1	M0033_1.01	CISBP	within	shared
ACGGCGCC	GGCGCCGT	0.00217	0.00143	211	ANAC042	M0018_1.01	DAP	between	shared
CGTCGGCG	CGCCGACG	7.17e-05	0.00142	212	At2g33710	M0029_1.01	DAP	between	shared
GACGTGGC	GCCACGTC	0.000462	0.00141	213	bZIP3	M0268_1.01	DAP	within	general
TCGGCGCC	GGCGCCGA	0.0113	0.0014	214	RRTF1	M0016_1.01	CISBP	between	shared
GCGAGCAG	CTGCTCGC	0.0181	0.0014	215	AT5G25475	M0268_1.01	DAP	within	shared
GCACGACG	CGTCGTGC	0.00491	0.00137	216	3XHMGBOX1	M2233_1.01	CISBP	between	shared
ACCCGGC	GCCGGGT	0.00537	0.00136	217	ANAC034	M2250_1.01	CISBP	between	shared
GGCCACGC	GCGTGGCC	0.00895	0.00135	218	bZIP42	M0156_1.01	CISBP	between	16 hr specific
GATCGAGC	GCTCGATC	0.00035	0.00135	219	WUS1	M0688_1.01	CISBP	between	shared
GGTGCCGC	GCGGCACC	0.00188	0.00134	220	bZIP16	M0040_1.01	CISBP	between	shared
GCCGGCCG	CGGCCGGC	1.07e-05	0.00133	221	RAP211	M1494_1.01	CISBP	within	general
ACGACGAC	GTCGTCGT	0.000853	0.00133	222	AT2G15740	M2216_1.01	DAP	between	shared
GAGGCACG	CGTGCCTC	0.00759	0.00132	223	PLT1	M0158_1.01	CISBP	within	shared
GCGACGCG	CGCGTCGC	0.000382	0.00131	224	AT3G58630	M0033_1.01	DAP	between	shared
TGCGCGCC	GGCGCGCA	0.000228	0.00131	225	AT1G19040	M0154_1.01	CISBP	between	shared
TCCGGCAC	GTGCCGGA	0.000329	0.0013	226	ASL18	M0040_1.01	CISBP	between	shared
CAGCGACG	CGTCGCTG	0.0204	0.00129	227	RKD2	M0268_1.01	DAP	within	16 hr specific
TCGCCGCG	CGCGGCGA	0.0154	0.00127	228	ERF115	M0011_1.01	DAP	between	shared
CGAGGCCG	CGGCCTCG	0.00677	0.00127	229	bZIP42	M0035_1.01	CISBP	between	shared
ACGACGT	ACGTCGT	0.000209	0.00126	230	TGA4	M0264_1.01	CISBP	between	general
TGACGGCG	CGCCGTCA	3.22e-05	0.00125	231	3XHMGBOX1	M0025_1.01	DAP	between	general
AGGTGGCG	CGCCACCT	0.0125	0.00125	232	At1g75490	M2237_1.01	CISBP	within	shared
TGCTCGCC	GGCGAGCA	0.00167	0.00125	233	AT5G25475	M2236_1.01	DAP	within	shared
GCCGTCCG	CGGACGGC	0.00027	0.00124	234	ERF8	M0010_1.01	DAP	between	shared
ACGGCGGC	GCCGCCGT	1.24e-07	0.00124	235	SHN3	M0029_1.01	CISBP	within	shared
GACGCCGC	GCGGCGTC	0.00107	0.00124	236	RRTF1	M0011_1.01	CISBP	within	shared
ACGGCGTC	GACGCCGT	0.00513	0.00122	237	ANAC042	M0023_1.01	DAP	between	shared
GGAGCACG	CGTGCTCC	0.00539	0.00121	238	bHLH77	M0154_1.01	CISBP	within	shared
ACGACGAG	CTCGTCGT	0.0118	0.00121	239	AT2G15740	M2216_1.01	DAP	between	16 hr specific
CGCTGGCG	CGCCAGCG	0.025	0.0012	240	AT3G57600	M0267_1.01	DAP	between	16 hr specific
CGTCGTGG	CCACGACG	0.000704	0.0012	241	3XHMGBOX1	M0266_1.01	DAP	random	shared
ACGGCCG	CGGCCGT	0.000266	0.00119	242	bHLH28	M1494_1.01	CISBP	between	shared
TCGGCGA	TCGCCGA	0.0124	0.00119	243	CBF1	M0016_1.01	DAP	between	16 hr specific
CGAGCTGC	GCAGCTCG	0.0132	0.00118	244	bHLH77	M2252_1.01	CISBP	between	shared
ACCGGC	GCCGGT	0.000478	0.00116	245	WRKY47	M2253_1.01	CISBP	between	shared
GCCGTCGG	CCGACGGC	0.00211	0.00116	246	ERF8	M0010_1.01	DAP	between	shared
ACCGGCGG	CCGCCGGT	0.0012	0.00116	247	AS2	M0005_1.01	CISBP	within	general
CGGCCTGG	CCAGGCCG	0.00574	0.00115	248	At1g75490	M0035_1.01	CISBP	between	shared
CTCGTCGG	CCGACGAG	0.00109	0.00114	249	ERF38	M0019_1.01	DAP	between	shared
TGCGCCGG	CCGGCGCA	0.0129	0.00114	250	RAP211	M0040_1.01	CISBP	within	shared
GGCGCCCG	CGGGCGCC	0.00171	0.00114	251	LOB	M0018_1.01	CISBP	between	shared
TACGCGC	GCGCGTA	0.0166	0.00114	252	FAR1	M0517_1.01	CISBP	between	shared
TCTCCGTC	GACGGAGA	0.0215	0.00114	253	AT3G58630	M0266_1.01	DAP	between	shared
GCGTCGTG	CACGACGC	0.00719	0.00113	254	ABR1	M0011_1.01	CISBP	between	shared
GGCGTGC	GCACGCC	0.00332	0.00111	255	BIM3	M1306_1.01	CISBP	between	shared
TCGCCGGG	CCCGGCGA	0.0113	0.0011	256	ERF115	M0040_1.01	DAP	between	shared
CTCCACGG	CCGTGGAG	0.00774	0.0011	257	ANAC016	M2237_1.01	DAP	between	shared
TCGACG	CGTCGA	0.0125	0.00109	258	AT3G12910	M1567_1.01	DAP	between	shared
ATGCGCG	CGCGCAT	0.00115	0.00109	259	CAMTA1	M2228_1.01	CISBP	between	shared
TCCGGCC	GGCCGGA	0.0407	0.00109	260	REM16	M1494_1.01	CISBP	within	shared
GCGCCCG	CGGGCGC	0.0112	0.00109	261	RAP211	M1494_1.01	CISBP	between	shared
GGTCGTCG	CGACGACC	0.0052	0.00108	262	AT5G05550	M0014_1.01	DAP	between	shared
ACGCTCG	CGAGCGT	0.0108	0.00107	263	MYB88	M0358_1.01	CISBP	between	shared
ACGCGGC	GCCGCGT	0.00103	0.00107	264	CAMTA5	M0516_1.01	CISBP	between	shared
GCAGGTCG	CGACCTGC	0.00138	0.00107	265	bZIP18	M0014_1.01	CISBP	between	shared
TCGCCGTG	CACGGCGA	0.000483	0.00107	266	ANAC094	M0005_1.01	DAP	between	shared
GGACGGC	GCCGTCC	0.00139	0.00106	267	ERF8	M0010_1.01	DAP	between	shared
GGTGCCG	CGGCACC	7.14e-05	0.00106	268	ANAC034	M0010_1.01	CISBP	between	general
GGCACCGG	CCGGTGCC	0.000205	0.00105	269	RAP211	M1514_1.01	CISBP	between	shared
ACGCGCC	GGCGCGT	0.00634	0.00105	270	FAR1	M2220_1.01	DAP	within	shared
GTGCTGCG	CGCAGCAC	0.00811	0.00103	271	ERF15	M0353_1.01	CISBP	between	16 hr specific
GCGTCGCG	CGCGACGC	0.00201	0.00102	272	AT3G58630	M0033_1.01	CISBP	between	shared
TGGGCGCC	GGCGCCCA	0.0181	0.00101	273	E2FC	M0018_1.01	CISBP	between	16 hr specific
AGGACGG	CCGTCCT	0.0167	0.00101	274	At1g19210	M0028_1.01	DAP	between	shared
GCATGGCG	CGCCATGC	0.0307	0.000999	275	3XHMGBOX1	M0037_1.01	CISBP	within	shared
GGGTCGGC	GCCGACCC	0.022	0.000998	276	At4g28140	M0029_1.01	DAP	between	shared
ATCGTCG	CGACGAT	0.00254	0.000991	277	AT5G05550	M2237_1.01	DAP	between	general
TCGTCGCC	GGCGACGA	0.000646	0.00099	278	AT3G58630	M0011_1.01	DAP	between	shared
TGACGACG	CGTCGTCA	5.27e-05	0.000986	279	AT2G15740	M0261_1.01	DAP	between	shared
TACGTCG	CGACGTA	0.0134	0.000985	280	CBF3	M0031_1.01	DAP	between	16 hr specific
CTCGATCG	CGATCGAG	0.00993	0.000984	281	AT4G27900	M1247_1.01	CISBP	between	shared
TCGTCGGC	GCCGACGA	0.0072	0.000982	282	Rap210	M0019_1.01	DAP	between	shared
ACGAACCA	TGGTTCGT	0.0319	0.000967	283	ATY19	M1237_1.01	DAP	between	16 hr specific
GCGCCCGG	CCGGGCGC	0.000924	0.000965	284	bHLH104	M1494_1.01	CISBP	between	shared
GCGCCGGG	CCCGGCGC	0.000544	0.000962	285	RRTF1	M0040_1.01	DAP	between	shared
TGGCCGGC	GCCGGCCA	0.00442	0.000959	286	RAP211	M0017_1.01	CISBP	within	shared
GGCCACG	CGTGGCC	0.00188	0.000955	287	bZIP42	M0268_1.01	DAP	within	shared
TTGCGCG	CGCGCAA	0.015	0.000954	288	bHLH69	M0590_1.01	CISBP	between	shared
TCGGCGCG	CGCGCCGA	0.0052	0.000948	289	LBD2	M0016_1.01	CISBP	between	16 hr specific
GCCCACCG	CGGTGGGC	0.0006	0.000946	290	At4g31060	M1519_1.01	DAP	within	shared
TGACGTC	GACGTCA	0.000944	0.000946	291	bZIP50	M0261_1.01	DAP	within	general
CGCCGGGC	GCCCGGCG	0.000114	0.000937	292	ERF115	M0017_1.01	CISBP	between	shared
CGACGCCG	CGGCGTCG	0.00242	0.000936	293	ERF5	M0027_1.01	DAP	between	16 hr specific
TCGACGA	TCGTCGA	0.00504	0.000935	294	DDF2	M1559_1.01	DAP	between	shared
CGTCGCCG	CGGCGACG	9.43e-06	0.000935	295	At3g14180	M0029_1.01	DAP	within	general
TGCCGGCG	CGCCGGCA	0.000748	0.000933	296	ERF4	M0040_1.01	CISBP	within	shared
CGGCGCCG	CGGCGCCG	0.000261	0.000932	297	RRTF1	M0033_1.01	CISBP	within	shared
GGGTGGCG	CGCCACCC	0.0227	0.000932	298	ERF104	M0037_1.01	DAP	between	shared
TCGGCGAC	GTCGCCGA	0.000497	0.000929	299	DDF1	M0016_1.01	CISBP	between	shared
GCTCCACG	CGTGGAGC	0.0177	0.000928	300	bZIP43	M0251_1.01	DAP	between	shared
CAGCCACG	CGTGGCTG	0.0125	0.000913	301	bZIP42	M0268_1.01	DAP	within	shared
AGCGCCGC	GCGGCGCT	0.0038	0.000913	302	RRTF1	M0011_1.01	CISBP	within	shared
CCGGCCGT	ACGGCCGG	0.00299	0.000912	303	bHLH28	M0017_1.01	CISBP	between	shared
ACCGGCAC	GTGCCGGT	0.00435	0.000907	304	ERF38	M0040_1.01	CISBP	between	shared
CTACGGCG	CGCCGTAG	0.00481	0.000903	305	3XHMGBOX1	M0025_1.01	DAP	between	16 hr specific
GCTCCGGC	GCCGGAGC	0.0018	0.000903	306	AT3G58630	M0040_1.01	DAP	between	shared
GGCGACGG	CCGTCGCC	0.00125	0.000903	307	AT3G58630	M2237_1.01	CISBP	within	shared
CACCGACG	CGTCGGTG	0.01	0.000896	308	DREB26	M0026_1.01	DAP	within	shared
GTACGGC	GCCGTAC	0.0208	0.000893	309	bHLH28	M1438_1.01	CISBP	within	shared
GGAGGCCG	CGGCCTCC	0.00401	0.000893	310	ERF8	M0035_1.01	CISBP	between	shared
GACGGCCG	CGGCCGTC	0.00447	0.000892	311	AT4G18450	M1494_1.01	CISBP	between	shared
CACCAGCG	CGCTGGTG	0.0217	0.000891	312	bHLH64	M0026_1.01	DAP	between	16 hr specific
GCGAGATG	CATCTCGC	0.00262	0.000886	313	BPC1	M0686_1.01	DAP	between	shared
ACCGCGC	GCGCGGT	0.0169	0.000883	314	AT3G57600	M2252_1.01	CISBP	between	shared
GCCGCTGG	CCAGCGGC	0.00666	0.00088	315	ERF10	M0005_1.01	DAP	between	shared
CAGCACGG	CCGTGCTG	0.0156	0.00088	316	PLT3	M0154_1.01	DAP	between	shared
GTGGCGTG	CACGCCAC	0.0043	0.000877	317	ERF104	M1306_1.01	CISBP	between	shared
CGGCGCGC	GCGCGCCG	0.000129	0.000875	318	ERF115	M0033_1.01	CISBP	within	shared
GCGCACG	CGTGCGC	0.0217	0.000867	319	At4g36780	M2212_1.01	DAP	between	16 hr specific
TGTCGCCG	CGGCGACA	0.00491	0.000861	320	At3g14180	M0147_1.01	DAP	within	shared
GTGGCGCC	GGCGCCAC	0.00276	0.000854	321	ERF104	M0018_1.01	CISBP	between	shared
ACGCCGG	CCGGCGT	0.00187	0.000852	322	RAP211	M0040_1.01	CISBP	within	shared
AGGACGGC	GCCGTCCT	0.00451	0.000843	323	ERF8	M0010_1.01	DAP	between	16 hr specific
ACGTCGG	CCGACGT	0.000807	0.000834	324	CBF1	M0264_1.01	DAP	between	shared
GCGGACGG	CCGTCCGC	0.00312	0.000833	325	bHLH28	M1494_1.01	CISBP	between	shared
GTCGCCGC	GCGGCGAC	0.00102	0.000831	326	RRTF1	M0011_1.01	CISBP	within	shared
ACGCGCG	CGCGCGT	0.0203	0.000831	327	FAR1	M0156_1.01	CISBP	between	16 hr specific
CGCCGGCA	TGCCGGCG	0.000748	0.00083	328	ERF4	M0040_1.01	CISBP	within	shared
GTGCGCG	CGCGCAC	0.00154	0.000824	329	At1g78700	M0154_1.01	CISBP	between	shared
CCGATCGA	TCGATCGG	0.00158	0.000823	330	AT3G60490	M0692_1.01	CISBP	between	shared
CGACCGCG	CGCGGTCG	0.00158	0.000816	331	3XHMGBOX1	M1494_1.01	CISBP	between	16 hr specific
AGCGGCAC	GTGCCGCT	0.00553	0.000816	332	AtNLP4	M0162_1.01	DAP	within	shared
ACCCGCGC	GCGCGGGT	0.00472	0.000812	333	MYB88	M2250_1.01	CISBP	between	16 hr specific
CGCCATGG	CCATGGCG	0.00116	0.00081	334	3XHMGBOX1	M0037_1.01	CISBP	within	shared
TCTCGGCC	GGCCGAGA	0.00543	0.000806	335	AT4G27900	M1494_1.01	CISBP	between	shared
ACACGACG	CGTCGTGT	0.00194	0.000798	336	bHLH34	M2249_1.01	CISBP	between	shared
GACGGCGG	CCGCCGTC	0.000127	0.000796	337	AS2	M0005_1.01	CISBP	within	shared
ACGCGTC	GACGCGT	0.0111	0.000795	338	CAMTA5	M0516_1.01	DAP	between	shared
GCGGCACG	CGTGCCGC	0.00282	0.000793	339	PLT1	M0158_1.01	CISBP	within	shared
CAACGGCG	CGCCGTTG	0.00784	0.000788	340	3XHMGBOX1	M0025_1.01	DAP	between	16 hr specific
GCGTGCGG	CCGCACGC	0.00357	0.000787	341	PTF1	M1307_1.01	CISBP	between	shared
TCGGCGTC	GACGCCGA	0.00517	0.000786	342	LBD2	M0016_1.01	CISBP	between	16 hr specific
ATCGTCGT	ACGACGAT	0.000848	0.000786	343	AT2G15740	M2216_1.01	DAP	between	shared
GCGCGGTG	CACCGCGC	0.00325	0.000785	344	AT3G57600	M2242_1.01	DAP	between	16 hr specific
CGACGCGG	CCGCGTCG	0.00517	0.000784	345	At4g16750	M0517_1.01	CISBP	between	shared
CGTGCCGG	CCGGCACG	3.92e-05	0.00078	346	PLT1	M0158_1.01	CISBP	within	shared
TGTGCGCG	CGCGCACA	0.00898	0.000776	347	At4g18890	M0590_1.01	CISBP	between	16 hr specific
ACCGCCGC	GCGGCGGT	0.00447	0.000775	348	ERF115	M0011_1.01	DAP	within	16 hr specific
GCCGGCAG	CTGCCGGC	0.0144	0.000771	349	RAP211	M0040_1.01	CISBP	within	shared
TCGACGTG	CACGTCGA	0.0045	0.000767	350	ATAF1	M0264_1.01	DAP	between	shared
GCTCGGCG	CGCCGAGC	0.00012	0.000765	351	At3g14180	M2242_1.01	CISBP	between	general
AGGCACGC	GCGTGCCT	0.0217	0.00076	352	PLT1	M0158_1.01	CISBP	between	shared
GTCCGGC	GCCGGAC	0.00816	0.000755	353	AT3G58630	M1493_1.01	CISBP	between	shared
CGCTCCGG	CCGGAGCG	0.00977	0.000753	354	ASL18	M0040_1.01	DAP	between	16 hr specific
CATCGACG	CGTCGATG	0.00951	0.000749	355	DREB26	M2244_1.01	DAP	between	shared
TGAAGCCG	CGGCTTCA	0.00962	0.000743	356	NST1	M0035_1.01	CISBP	between	shared
GTGGCGGC	GCCGCCAC	0.0137	0.000742	357	SHN3	M0029_1.01	CISBP	within	shared
TACGGCG	CGCCGTA	0.00714	0.000741	358	3XHMGBOX1	M0025_1.01	DAP	between	16 hr specific
ACCGGCC	GGCCGGT	0.0201	0.00074	359	At1g19210	M1494_1.01	CISBP	within	shared
AGCTCGGC	GCCGAGCT	0.00802	0.00074	360	ERF13	M2242_1.01	CISBP	between	16 hr specific
GTGCGCGG	CCGCGCAC	0.00417	0.000737	361	BZR1	M0154_1.01	CISBP	between	shared
ACGCCAAG	CTTGGCGT	0.00573	0.000735	362	AT3G12910	M0255_1.01	DAP	between	shared
GCTCGCTG	CAGCGAGC	0.00231	0.000728	363	At3g14180	M2242_1.01	DAP	between	shared
CACGCTCG	CGAGCGTG	0.0266	0.000728	364	ANAC075	M0358_1.01	DAP	within	shared
GATCGACG	CGTCGATC	0.00213	0.000727	365	WRKY47	M0688_1.01	CISBP	between	shared
GCACGCCG	CGGCGTGC	0.00505	0.000726	366	ERF115	M0027_1.01	CISBP	between	shared
GCAGCGCG	CGCGCTGC	0.025	0.000724	367	FAR1	M2242_1.01	CISBP	between	16 hr specific
GTCGATCG	CGATCGAC	0.000261	0.000722	368	WRKY47	M0688_1.01	DAP	between	shared
GGCCGGGG	CCCCGGCC	0.000576	0.000718	369	bHLH104	M1494_1.01	CISBP	within	shared
GCTGACGC	GCGTCAGC	0.0411	0.000716	370	AT3G10030	M0268_1.01	DAP	between	16 hr specific
GCGCCGCG	CGCGGCGC	0.0127	0.000715	371	RRTF1	M0033_1.01	DAP	between	shared
GCGTGCCG	CGGCACGC	7.66e-05	0.000712	372	PLT1	M0010_1.01	CISBP	between	shared
CAGCGCCG	CGGCGCTG	0.00272	0.000711	373	AT3G57600	M0033_1.01	CISBP	within	16 hr specific
CTGGCCG	CGGCCAG	0.0147	0.000704	374	At5g65130	M1493_1.01	CISBP	between	shared
TGGCCGGA	TCCGGCCA	0.000612	0.000698	375	REM16	M1494_1.01	DAP	within	general
AGCACGCG	CGCGTGCT	0.000678	0.000697	376	CAMTA5	M0154_1.01	DAP	between	shared
ACGGCGAC	GTCGCCGT	4.1e-05	0.000692	377	ANAC042	M0023_1.01	DAP	between	shared
CGTCATGG	CCATGACG	0.00105	0.000689	378	TGA9	M0266_1.01	CISBP	between	shared
GCGGCCTG	CAGGCCGC	0.0126	0.000688	379	SHN3	M0017_1.01	CISBP	between	16 hr specific
GCTGCCG	CGGCAGC	0.0243	0.000687	380	bZIP42	M0027_1.01	CISBP	between	16 hr specific
ACGGCCGC	GCGGCCGT	0.011	0.000685	381	ERF115	M0017_1.01	DAP	between	16 hr specific
ACCGGCG	CGCCGGT	0.00203	0.000682	382	WRKY47	M2253_1.01	CISBP	between	shared
GCTCGGC	GCCGAGC	0.00641	0.00068	383	ERF13	M2242_1.01	CISBP	between	16 hr specific
GTGCCGGC	GCCGGCAC	0.00111	0.000674	384	ERF9	M0040_1.01	CISBP	within	shared
CGAGCACG	CGTGCTCG	0.000383	0.00067	385	bHLH77	M0154_1.01	CISBP	within	shared
GCGCGACG	CGTCGCGC	0.00413	0.000669	386	RKD2	M0268_1.01	DAP	within	16 hr specific
TCGGCGTG	CACGCCGA	0.00163	0.000667	387	LBD2	M0016_1.01	CISBP	between	shared
GGGCGCGC	GCGCGCCC	0.00309	0.000664	388	TCP1	M1494_1.01	CISBP	between	shared
GGGCGTCG	CGACGCCC	0.00335	0.000661	389	At4g16750	M0029_1.01	CISBP	between	shared
TCCGGCCG	CGGCCGGA	0.0126	0.00066	390	ERF115	M1494_1.01	CISBP	within	shared
GGCGCCGC	GCGGCGCC	0.00208	0.000657	391	RRTF1	M0011_1.01	CISBP	within	16 hr specific
GTTGCCGG	CCGGCAAC	0.0026	0.000648	392	AT3G58630	M0040_1.01	CISBP	within	shared
GCGCACGG	CCGTGCGC	0.00584	0.000646	393	PLT3	M0165_1.01	DAP	between	16 hr specific
GTCCCCGC	GCGGGGAC	0.00335	0.000644	394	PTF1	M1515_1.01	CISBP	between	shared
GGCCGACG	CGTCGGCC	0.00926	0.000643	395	ERF115	M1494_1.01	DAP	between	16 hr specific
GTCGCGC	GCGCGAC	0.000197	0.000637	396	E2FA	M2233_1.01	CISBP	between	shared
TCGCCACG	CGTGGCGA	0.0146	0.000633	397	bZIP42	M0268_1.01	DAP	within	16 hr specific
GGCGCCGG	CCGGCGCC	0.00553	0.000633	398	RAP211	M0040_1.01	CISBP	within	16 hr specific
TGCGCGCG	CGCGCGCA	0.00141	0.000632	399	At4g18890	M0590_1.01	CISBP	between	shared
GCCAGCCG	CGGCTGGC	0.00534	0.000631	400	bZIP18	M0025_1.01	CISBP	between	shared
TGGCGTCG	CGACGCCA	0.0248	0.000626	401	ERF4	M0007_1.01	CISBP	between	16 hr specific
AGCGAGCG	CGCTCGCT	0.016	0.00062	402	BPC5	M2242_1.01	DAP	between	shared
GGCCGTCG	CGACGGCC	0.0118	0.000617	403	AT3G12910	M1494_1.01	DAP	between	16 hr specific
GCACCGTG	CACGGTGC	0.0171	0.000617	404	ANAC094	M1514_1.01	DAP	between	16 hr specific
ACGACGGC	GCCGTCGT	0.0037	0.000615	405	ERF8	M0010_1.01	DAP	between	16 hr specific
GGGCCGGC	GCCGGCCC	0.0177	0.000608	406	RAP211	M0017_1.01	CISBP	within	shared
GCGCCACG	CGTGGCGC	0.00698	0.000605	407	bZIP42	M0268_1.01	DAP	within	shared
GCACCCGG	CCGGGTGC	0.0188	0.000599	408	ANAC058	M2250_1.01	CISBP	between	16 hr specific
ACGGCGAG	CTCGCCGT	0.00142	0.000597	409	ANAC042	M0023_1.01	DAP	between	shared
ACGACGTC	GACGTCGT	0.00142	0.000595	410	TGA4	M0266_1.01	CISBP	between	shared
CGGCGCCA	TGGCGCCG	0.000726	0.000593	411	ERF4	M0033_1.01	CISBP	within	shared
CGTCGCGG	CCGCGACG	0.0305	0.000588	412	RKD2	M0268_1.01	DAP	within	16 hr specific
GCCGGACG	CGTCCGGC	0.033	0.000579	413	LOB	M1494_1.01	CISBP	between	16 hr specific
GCTGGCCG	CGGCCAGC	0.00367	0.000571	414	At5g65130	M1493_1.01	CISBP	between	shared
CGTCGGGG	CCCCGACG	0.0144	0.000571	415	DREB26	M0161_1.01	DAP	between	shared
CCACGAGG	CCTCGTGG	0.012	0.000564	416	PIF7	M2733_1.01	DAP	between	shared
CGCGCGCA	TGCGCGCG	0.00141	0.000564	417	At4g18890	M0590_1.01	CISBP	between	shared
CGACGTGC	GCACGTCG	0.00388	0.000563	418	BIM3	M0161_1.01	DAP	between	shared
GTGGTGCG	CGCACCAC	0.00783	0.00056	419	AT1G71450	M1517_1.01	DAP	between	16 hr specific
GCGCGCTG	CAGCGCGC	0.00748	0.00056	420	WRKY30	M2242_1.01	DAP	within	16 hr specific
TCGATCGG	CCGATCGA	0.00158	0.000556	421	AT3G60490	M0692_1.01	CISBP	between	shared
CGACGTGG	CCACGTCG	0.00331	0.000555	422	GBF3	M0264_1.01	CISBP	between	shared
GTCCCCGG	CCGGGGAC	0.0243	0.000553	423	AT3G58630	M1515_1.01	CISBP	between	shared
TACGCGG	CCGCGTA	0.0175	0.000551	424	CAMTA5	M0517_1.01	CISBP	between	shared
TGCCGTCC	GGACGGCA	0.00438	0.000548	425	STOP1	M0010_1.01	CISBP	between	shared
GCGTGGC	GCCACGC	0.00322	0.000546	426	bZIP16	M2233_1.01	DAP	between	shared
CGCTGTGG	CCACAGCG	0.0111	0.000536	427	PTF1	M0256_1.01	DAP	between	shared
CACGTCGG	CCGACGTG	0.00821	0.000527	428	ATAF1	M0264_1.01	DAP	between	16 hr specific
CCGCGT	ACGCGG	0.0039	0.000522	429	CAMTA5	M0516_1.01	DAP	between	16 hr specific
GTTCCCCG	CGGGGAAC	0.00105	0.000521	430	ANAC013	M1178_1.01	CISBP	between	16 hr specific
TCGGCCAC	GTGGCCGA	0.019	0.000519	431	bZIP44	M2233_1.01	CISBP	between	shared
CACCCGCG	CGCGGGTG	0.0266	0.000517	432	MYB88	M0161_1.01	CISBP	between	16 hr specific
GCCTGGCG	CGCCAGGC	0.00149	0.000516	433	WIP5	M0027_1.01	CISBP	between	shared
TCGCCAGC	GCTGGCGA	0.00481	0.000511	434	At2g48100	M0040_1.01	CISBP	between	shared
CACGCCG	CGGCGTG	0.00602	0.000509	435	AT3G12910	M0027_1.01	CISBP	between	shared
TGGACGCG	CGCGTCCA	0.0059	0.000505	436	EIL3	M2250_1.01	CISBP	between	shared
TCACCGTC	GACGGTGA	0.000279	0.000502	437	At1g19210	M0014_1.01	DAP	between	shared
GCATCGTG	CACGATGC	0.0336	0.000501	438	WRKY22	M1247_1.01	CISBP	between	16 hr specific
CACGAGCG	CGCTCGTG	0.00821	0.000498	439	At4g18890	M0165_1.01	CISBP	between	16 hr specific
GCGCCGAG	CTCGGCGC	0.00298	0.000497	440	RRTF1	M2242_1.01	DAP	between	shared
TGTCGCGC	GCGCGACA	0.0158	0.000495	441	ERF1	M0080_1.01	CISBP	between	16 hr specific
CACGCGAG	CTCGCGTG	0.0167	0.000492	442	bHLH18	M2243_1.01	DAP	between	16 hr specific
GGACGACG	CGTCGTCC	0.0131	0.000492	443	TCP17	M1516_1.01	DAP	between	16 hr specific
GCCACGGC	GCCGTGGC	0.00327	0.000491	444	bZIP3	M0268_1.01	DAP	between	shared
ACGGCGGG	CCCGCCGT	0.00706	0.000486	445	ANAC042	M0028_1.01	DAP	between	16 hr specific
GCCGCCGG	CCGGCGGC	0.000752	0.000474	446	SHN3	M0029_1.01	CISBP	within	shared
ACGCGGCG	CGCCGCGT	0.0132	0.000466	447	ERF15	M0516_1.01	CISBP	between	16 hr specific
CTCGGCCG	CGGCCGAG	0.0177	0.000466	448	AT4G27900	M1494_1.01	CISBP	between	shared
TGGCGCCG	CGGCGCCA	0.000726	0.000462	449	ERF4	M0033_1.01	CISBP	within	shared
CGGCGTGG	CCACGCCG	0.00794	0.000454	450	WRKY30	M0027_1.01	CISBP	between	shared
GCGACGC	GCGTCGC	0.00538	0.000454	451	AT3G58630	M0033_1.01	DAP	between	shared
ACGACCTG	CAGGTCGT	0.000834	0.000451	452	MYB55	M1444_1.01	CISBP	between	shared
GCGCGCAG	CTGCGCGC	0.00643	0.000444	453	FHA2	M0590_1.01	CISBP	between	shared
CGCCGTGG	CCACGGCG	0.0228	0.000443	454	3XHMGBOX1	M0025_1.01	DAP	between	16 hr specific
ACGTCGAC	GTCGACGT	0.00241	0.000441	455	TGA4	M0264_1.01	CISBP	between	shared
ACGCGCA	TGCGCGT	0.00173	0.000438	456	CAMTA1	M0154_1.01	CISBP	between	shared
ATGCGCGC	GCGCGCAT	0.00377	0.000438	457	BIM2	M2228_1.01	CISBP	between	16 hr specific
GTACGCG	CGCGTAC	0.00243	0.000434	458	CAMTA5	M2216_1.01	CISBP	between	shared
GCACGCGC	GCGCGTGC	0.0015	0.000434	459	bHLH69	M0517_1.01	CISBP	between	shared
GCCAGGCG	CGCCTGGC	0.0131	0.000432	460	PIF7	M2233_1.01	CISBP	between	16 hr specific
CGAAGGCG	CGCCTTCG	0.0128	0.000424	461	FAR1	M0037_1.01	DAP	within	16 hr specific
CTCGTTGG	CCAACGAG	0.000829	0.000424	462	WRKY46	M1559_1.01	DAP	between	shared
CGTCGACG	CGTCGACG	0.0191	0.000424	463	AT3G58630	M1567_1.01	DAP	between	shared
ACCGGCCG	CGGCCGGT	0.0185	0.000422	464	ERF115	M1494_1.01	CISBP	within	shared
AAGCGGCC	GGCCGCTT	0.00647	0.000422	465	AT4G18450	M1494_1.01	CISBP	within	16 hr specific
ACGCCGTG	CACGGCGT	0.00835	0.000422	466	ANAC094	M0005_1.01	DAP	between	16 hr specific
TACGGCGG	CCGCCGTA	0.0111	0.000421	467	AS2	M0005_1.01	CISBP	within	16 hr specific
GTCGTCGC	GCGACGAC	0.0021	0.000415	468	AT3G58630	M0011_1.01	DAP	between	shared
ACAGCGTG	CACGCTGT	0.00476	0.000411	469	ANAC075	M1567_1.01	DAP	within	16 hr specific
ACCCGGCC	GGCCGGGT	0.00575	0.000411	470	CAMTA5	M1494_1.01	CISBP	within	shared
GGGGCCGG	CCGGCCCC	0.0248	0.00041	471	RAP211	M0017_1.01	CISBP	between	16 hr specific
AGGCGGCC	GGCCGCCT	0.0133	0.000407	472	AT4G18450	M1494_1.01	CISBP	within	shared
TGCACGCG	CGCGTGCA	0.000549	0.000407	473	BIM2	M0154_1.01	CISBP	between	shared
GCGACGGC	GCCGTCGC	0.00167	0.000404	474	AT3G58630	M0010_1.01	DAP	between	shared
TCGCGTGC	GCACGCGA	0.00115	0.000404	475	bHLH69	M2228_1.01	DAP	between	16 hr specific
GTGCCCGG	CCGGGCAC	0.0133	0.000399	476	bHLH104	M0154_1.01	CISBP	between	16 hr specific
GTGGACGG	CCGTCCAC	0.00531	0.000395	477	At1g19210	M0014_1.01	DAP	between	shared
GACGCGGC	GCCGCGTC	0.0132	0.000394	478	bZIP3	M0516_1.01	CISBP	between	shared
ACGTCCG	CGGACGT	0.0153	0.000389	479	SPL15	M0165_1.01	DAP	between	16 hr specific
CGCGCTGG	CCAGCGCG	0.000917	0.000378	480	RAP211	M2242_1.01	CISBP	between	shared
CGTTCGCG	CGCGAACG	0.00062	0.000373	481	At4g18890	M0590_1.01	CISBP	between	16 hr specific
TCGCCGAC	GTCGGCGA	0.00537	0.000371	482	MP	M0147_1.01	CISBP	within	shared
ACGTCGCC	GGCGACGT	0.00314	0.000364	483	AT3G58630	M0264_1.01	DAP	between	16 hr specific
GACACGAC	GTCGTGTC	0.0224	0.000362	484	bHLH69	M0252_1.01	CISBP	between	16 hr specific
AGCGCGCC	GGCGCGCT	0.0169	0.000357	485	FAR1	M2242_1.01	CISBP	within	16 hr specific
CGCCACGG	CCGTGGCG	0.0076	0.000356	486	ERF15	M0037_1.01	DAP	between	shared
ACGGCACG	CGTGCCGT	0.00137	0.000356	487	PLT1	M0158_1.01	CISBP	within	shared
TGACGCCG	CGGCGTCA	0.00478	0.00034	488	AT3G10030	M0027_1.01	CISBP	between	shared
CATCGTCG	CGACGATG	0.00516	0.00034	489	AT5G05550	M1554_1.01	DAP	between	shared
CACGACGG	CCGTCGTG	0.000947	0.000335	490	RAP211	M2237_1.01	CISBP	within	shared

## Sheet: 24 hr
Forward	Reverse	Enrichment p value	Importance score	Importance rank	Top matched DAP TF	Top matched CISBP TF	Top matched database	TFBM similarity threshould	kmer group
ACGGCGG	CCGCCGT	3.66466e-05	0.0120857	1	AS2	M0005_1.01	CISBP	within	general
CGTCGCG	CGCGACG	0.0029581	0.0115397	2	RKD2	M0268_1.01	DAP	within	shared
GAGGCCG	CGGCCTC	0.00611552	0.0112771	3	At5g18450	M0035_1.01	CISBP	between	shared
TCCACGG	CCGTGGA	0.0104705	0.0111957	4	ANAC016	M2237_1.01	DAP	between	shared
GTGCCGG	CCGGCAC	2.40901e-07	0.0108089	5	AT3G57600	M0040_1.01	CISBP	within	general
GCCGGGG	CCCCGGC	0.00393932	0.010768	6	RAP211	M0040_1.01	CISBP	between	shared
GTGCCGC	GCGGCAC	0.00013346	0.010717	7	bHLH31	M0040_1.01	CISBP	between	general
GCCGACG	CGTCGGC	0.000557869	0.0102092	8	Rap210	M0019_1.01	DAP	between	general
GCACGCG	CGCGTGC	2.55016e-06	0.00973751	9	CAMTA5	M0161_1.01	DAP	between	general
GAGCACG	CGTGCTC	0.00172765	0.00971973	10	bHLH77	M0154_1.01	CISBP	within	shared
GAAGCCG	CGGCTTC	0.00579692	0.009504	11	RKD2	M0035_1.01	CISBP	between	shared
GGCCGCCG	CGGCGGCC	0.0028313	0.00935985	12	ERF115	M0022_1.01	DAP	within	shared
CGCGCA	TGCGCG	0.00327657	0.00925427	13	CAMTA1	M0590_1.01	CISBP	between	shared
CGGACGG	CCGTCCG	0.000220625	0.0090129	14	SPL15	M2249_1.01	DAP	between	general
ACCGCCG	CGGCGGT	0.00121908	0.00884338	15	ERF115	M0022_1.01	DAP	within	shared
TGCGCG	CGCGCA	0.00327657	0.00872999	16	CAMTA1	M0590_1.01	CISBP	between	shared
ACGGCCA	TGGCCGT	0.0129294	0.00857887	17	MYB3R5	M2249_1.01	DAP	between	shared
TGCCGGC	GCCGGCA	0.000164655	0.00835063	18	Rap210	M0040_1.01	CISBP	within	general
GACGACG	CGTCGTC	0.00415708	0.00790292	19	AT2G15740	M0261_1.01	DAP	between	shared
ACGTCG	CGACGT	7.64944e-05	0.00778477	20	WRKY47	M0264_1.01	DAP	between	general
CTCCCGG	CCGGGAG	0.00602538	0.00768822	21	WIP5	M0027_1.01	DAP	between	shared
GCGCCGGC	GCCGGCGC	0.000412911	0.00765083	22	RAP211	M0040_1.01	CISBP	within	shared
GGACGCC	GGCGTCC	0.0214165	0.00756275	23	EIL3	M1494_1.01	CISBP	between	shared
CGACGGG	CCCGTCG	0.00757876	0.00753694	24	AT3G12910	M2233_1.01	DAP	between	general
CACGGTG	CACCGTG	0.00570663	0.00752053	25	ANAC094	M1554_1.01	DAP	between	shared
CCAGCGG	CCGCTGG	0.0318383	0.00730569	26	ERF9	M2253_1.01	CISBP	between	shared
TACGCG	CGCGTA	0.00441069	0.00679872	27	CAMTA5	M2220_1.01	DAP	between	shared
CAGGTCG	CGACCTG	0.00242996	0.00663412	28	WIP5	M0014_1.01	CISBP	between	shared
GTGCGGC	GCCGCAC	0.0285892	0.00633464	29	BZR1	M0029_1.01	DAP	between	shared
ATCGACG	CGTCGAT	0.000978076	0.00632783	30	AT4G27900	M2238_1.01	DAP	between	shared
TGGCGCC	GGCGCCA	0.00225434	0.00627479	31	E2FA	M0018_1.01	DAP	within	shared
GTGGCCG	CGGCCAC	0.00110787	0.00625943	32	AT3G58630	M1493_1.01	CISBP	between	general
GGTGTCG	CGACACC	0.0163145	0.00611365	33	At4g16750	M0026_1.01	CISBP	within	shared
GGCACCG	CGGTGCC	0.00182682	0.00604933	34	AT3G60490	M0015_1.01	CISBP	between	general
GGTGACG	CGTCACC	0.0162407	0.00595662	35	TGA9	M0265_1.01	CISBP	between	shared
CACGACG	CGTCGTG	5.42296e-05	0.00593969	36	3XHMGBOX1	M2233_1.01	CISBP	between	general
GTCGTCG	CGACGAC	0.00117208	0.00589369	37	AT5G05550	M0261_1.01	DAP	between	shared
CCGACGG	CCGTCGG	0.00381049	0.00586462	38	ERF38	M2237_1.01	CISBP	within	shared
AGCCGGC	GCCGGCT	0.010744	0.00577898	39	RAP211	M0010_1.01	CISBP	between	shared
ACGACGC	GCGTCGT	0.00304105	0.00576813	40	ABR1	M2216_1.01	CISBP	between	shared
GACGCCG	CGGCGTC	0.00655212	0.00573956	41	AT3G10030	M0027_1.01	CISBP	between	shared
ACGCCAC	GTGGCGT	0.00527094	0.005684	42	ERF104	M1306_1.01	CISBP	between	shared
TCGGCGC	GCGCCGA	0.00082932	0.00556703	43	RRTF1	M0016_1.01	CISBP	between	general
TCGATCG	CGATCGA	0.000248551	0.00553653	44	AT4G27900	M0692_1.01	CISBP	between	general
GCTCGGCG	CGCCGAGC	8.20187e-05	0.00549299	45	At3g14180	M2242_1.01	CISBP	between	general
GGCGGCC	GGCCGCC	0.000513302	0.00543663	46	AT4G18450	M1494_1.01	CISBP	within	shared
AGCGTCG	CGACGCT	0.00793918	0.00541623	47	At4g16750	M0026_1.01	CISBP	between	shared
GCACGGCG	CGCCGTGC	0.000169318	0.00539525	48	3XHMGBOX1	M0025_1.01	DAP	between	shared
GTGCCG	CGGCAC	0.00728529	0.00528165	49	ANAC034	M0010_1.01	CISBP	between	shared
GGCGCGC	GCGCGCC	0.00140464	0.00519772	50	FAR1	M0039_1.01	DAP	within	shared
AGGTGGCG	CGCCACCT	0.016027	0.00508588	51	At1g75490	M2237_1.01	CISBP	within	shared
AGGCCGG	CCGGCCT	0.00330605	0.00502559	52	RAP211	M0017_1.01	CISBP	between	general
GGCACGC	GCGTGCC	0.00301774	0.00495055	53	PLT1	M0158_1.01	CISBP	between	shared
GACGTCG	CGACGTC	0.000163892	0.00495039	54	TGA4	M0266_1.01	CISBP	between	shared
CGCCGGG	CCCGGCG	0.000456091	0.00494563	55	AT3G58630	M0040_1.01	CISBP	between	shared
GTCGGCG	CGCCGAC	5.29029e-05	0.00485677	56	MP	M0147_1.01	CISBP	within	general
TTGCCGG	CCGGCAA	0.000760572	0.00473123	57	AT3G58630	M0040_1.01	CISBP	within	shared
CGGCCGG	CCGGCCG	0.0117141	0.00468888	58	ERF115	M1494_1.01	CISBP	within	shared
GACGGCG	CGCCGTC	0.00182577	0.0046642	59	3XHMGBOX1	M0025_1.01	DAP	between	shared
ATGGCCG	CGGCCAT	0.0295808	0.00465355	60	MYB3R4	M1493_1.01	CISBP	between	24 hr specific
ACGACGA	TCGTCGT	0.00160093	0.00461834	61	AT2G15740	M2216_1.01	DAP	between	general
ACGGCGGC	GCCGCCGT	5.15633e-06	0.00454625	62	SHN3	M0029_1.01	CISBP	within	shared
CTAGCTAG	CTAGCTAG	0.00217838	0.00444509	63	MYB41	M1221_1.01	DAP	between	general
CATCGCG	CGCGATG	0.00576129	0.00441697	64	WRKY30	M2242_1.01	CISBP	between	shared
AGCACGC	GCGTGCT	0.0183293	0.00431437	65	bHLH69	M1306_1.01	CISBP	between	shared
GCCAGCG	CGCTGGC	0.0150553	0.00430846	66	RAP211	M0040_1.01	CISBP	between	shared
GGAGAGGC	GCCTCTCC	0.01828	0.00430105	67	FAR1	M1514_1.01	DAP	within	24 hr specific
GCTGACG	CGTCAGC	0.001951	0.00427212	68	bZIP42	M0268_1.01	DAP	within	shared
GCGCTCCG	CGGAGCGC	0.00581348	0.0042463	69	CRF4	M0033_1.01	CISBP	between	shared
GGCGTGG	CCACGCC	0.0042047	0.00421863	70	bZIP42	M0268_1.01	DAP	between	shared
GCTGCTCG	CGAGCAGC	0.0122856	0.00421655	71	AT5G25475	M2252_1.01	DAP	within	shared
GGCCGAG	CTCGGCC	0.0169382	0.00413375	72	AT4G27900	M1494_1.01	CISBP	between	general
TCACCGTC	GACGGTGA	0.000821663	0.00410007	73	At1g19210	M0014_1.01	DAP	between	shared
CACCGCCG	CGGCGGTG	0.00289345	0.00399879	74	ERF115	M0022_1.01	DAP	within	shared
TCCGACG	CGTCGGA	0.0290904	0.00396753	75	AT3G58630	M0161_1.01	DAP	between	24 hr specific
CGTGCCG	CGGCACG	5.95056e-06	0.00393286	76	PLT1	M0158_1.01	CISBP	within	general
GCCGGCG	CGCCGGC	0.0118678	0.00390564	77	RAP211	M0040_1.01	CISBP	within	shared
CGTGGCG	CGCCACG	0.000621606	0.00388872	78	bZIP42	M0268_1.01	DAP	within	general
GGTGCCG	CGGCACC	0.000978925	0.00383556	79	ANAC034	M0010_1.01	CISBP	between	general
TGGCCGG	CCGGCCA	0.000597666	0.00376872	80	REM16	M0017_1.01	CISBP	between	general
CAGGCGG	CCGCCTG	0.031151	0.00372837	81	At1g75490	M0005_1.01	DAP	between	24 hr specific
GTCGGC	GCCGAC	0.0101411	0.00372049	82	Rap210	M0147_1.01	CISBP	within	shared
ACCGCGC	GCGCGGT	0.0131615	0.00366705	83	AT3G57600	M2252_1.01	CISBP	between	shared
CGGCGCCG	CGGCGCCG	0.00430193	0.0036544	84	RRTF1	M0033_1.01	CISBP	within	shared
GTGGCGGC	GCCGCCAC	0.00772117	0.00338351	85	SHN3	M0029_1.01	CISBP	within	shared
ACGACGT	ACGTCGT	0.000350046	0.00337638	86	TGA4	M0264_1.01	CISBP	between	general
GGCGAGC	GCTCGCC	0.00767979	0.0033235	87	At1g70910	M2236_1.01	CISBP	between	shared
TGATCGA	TCGATCA	0.0178958	0.00331932	88	ATHB7	M0688_1.01	CISBP	between	shared
GGAGCACG	CGTGCTCC	0.00379008	0.0033051	89	bHLH77	M0154_1.01	CISBP	within	shared
ACCCGGC	GCCGGGT	0.0107681	0.00329515	90	ANAC034	M2250_1.01	CISBP	between	shared
ATGCGCG	CGCGCAT	0.00116614	0.0032893	91	CAMTA1	M2228_1.01	CISBP	between	shared
GTGCGCCG	CGGCGCAC	0.0154616	0.00328411	92	ERF115	M0033_1.01	CISBP	within	shared
GGCACGGC	GCCGTGCC	0.00249883	0.00326893	93	PLT1	M1438_1.01	CISBP	between	general
GCCGGCCG	CGGCCGGC	3.75128e-05	0.00326348	94	RAP211	M1494_1.01	CISBP	within	general
ACCGTCG	CGACGGT	0.00704813	0.00324689	95	AT3G12910	M2237_1.01	CISBP	within	shared
GTGCGCG	CGCGCAC	0.0108439	0.00323728	96	At1g78700	M0154_1.01	CISBP	between	shared
GCACGGC	GCCGTGC	0.00590958	0.00316635	97	ANAC034	M1438_1.01	CISBP	between	shared
GCACGC	GCGTGC	0.0138039	0.00314821	98	FHA2	M1307_1.01	DAP	between	shared
GGCGGTG	CACCGCC	0.011223	0.00313984	99	At1g22810	M0015_1.01	DAP	within	shared
TGACGACG	CGTCGTCA	9.33082e-05	0.00311149	100	AT2G15740	M0261_1.01	DAP	between	shared
TGCGCGC	GCGCGCA	0.000627286	0.00309089	101	BIM2	M0590_1.01	CISBP	between	general
CAATGGCG	CGCCATTG	0.00261023	0.00306369	102	ERF13	M0037_1.01	CISBP	within	shared
TCGTCGTC	GACGACGA	0.00628499	0.0030602	103	AT2G15740	M1520_1.01	DAP	between	shared
GGCCGGC	GCCGGCC	0.000321346	0.0030034	104	RAP211	M1494_1.01	CISBP	within	shared
GGTGGCGC	GCGCCACC	0.0024313	0.00300184	105	ERF104	M0007_1.01	DAP	between	shared
CATGGCG	CGCCATG	0.000973837	0.00297379	106	bZIP42	M0037_1.01	CISBP	within	shared
ACCGGCA	TGCCGGT	0.0117502	0.00291514	107	AT3G16280	M0040_1.01	DAP	between	shared
GTCGCGC	GCGCGAC	0.000929849	0.00284902	108	E2FA	M2233_1.01	CISBP	between	shared
GACGACC	GGTCGTC	0.00230775	0.0028407	109	TCP17	M1520_1.01	DAP	between	shared
CGACGCG	CGCGTCG	0.000101228	0.00280032	110	At4g16750	M0026_1.01	CISBP	between	general
CCGGCCGG	CCGGCCGG	2.82982e-06	0.00277002	111	RAP211	M0017_1.01	CISBP	between	general
CCGGCGG	CCGCCGG	0.0100238	0.00272446	112	AS2	M0040_1.01	CISBP	within	shared
TCGCTCGC	GCGAGCGA	0.000159168	0.00272088	113	BPC1	M0357_1.01	DAP	between	general
ATCGTCG	CGACGAT	0.00177631	0.00269884	114	AT5G05550	M2237_1.01	DAP	between	general
TGACGGC	GCCGTCA	0.0275003	0.00268763	115	ERF7	M0009_1.01	DAP	between	shared
GGAGGCCG	CGGCCTCC	0.00432193	0.00263872	116	ERF8	M0035_1.01	CISBP	between	shared
CGCCCGG	CCGGGCG	0.00759592	0.0026343	117	bHLH104	M1494_1.01	DAP	between	general
GACCGGC	GCCGGTC	0.00596889	0.00263419	118	WRKY47	M2253_1.01	CISBP	between	shared
ACGCCGG	CCGGCGT	0.00521489	0.0026243	119	RAP211	M0040_1.01	CISBP	within	shared
ACGTCGC	GCGACGT	0.000885931	0.00258778	120	AT3G58630	M0264_1.01	DAP	between	shared
GCCGTCG	CGACGGC	0.00131521	0.00258099	121	ERF8	M0010_1.01	DAP	between	shared
GCGACGC	GCGTCGC	0.0109541	0.00257215	122	AT3G58630	M0033_1.01	DAP	between	shared
GCGTGGC	GCCACGC	0.000430727	0.00251982	123	bZIP16	M2233_1.01	DAP	between	shared
CGACGACG	CGTCGTCG	0.00186922	0.0025025	124	AT2G15740	M0261_1.01	DAP	between	shared
CTCCACG	CGTGGAG	0.00646542	0.00248874	125	ANAC094	M2732_1.01	DAP	between	general
GTGGCGAG	CTCGCCAC	0.0310911	0.00247202	126	ERF104	M0011_1.01	DAP	between	shared
TGGCCGGA	TCCGGCCA	0.000170754	0.00234087	127	REM16	M1494_1.01	DAP	within	general
CGTCGTGG	CCACGACG	0.000422594	0.00233774	128	3XHMGBOX1	M0266_1.01	DAP	random	shared
GCAGCACG	CGTGCTGC	0.00802413	0.00230077	129	AtNLP4	M0154_1.01	CISBP	within	shared
GCCCACCG	CGGTGGGC	0.000446851	0.00229213	130	At4g31060	M1519_1.01	DAP	within	shared
TCCCCGGC	GCCGGGGA	0.00190675	0.00228126	131	AT3G58630	M0040_1.01	DAP	between	general
AGCGGCAC	GTGCCGCT	0.00632143	0.00227829	132	AtNLP4	M0162_1.01	DAP	within	shared
GACGGCGG	CCGCCGTC	0.000143524	0.00224162	133	AS2	M0005_1.01	CISBP	within	shared
ACGGCGA	TCGCCGT	0.001081	0.00219845	134	ANAC042	M0023_1.01	DAP	between	shared
ACGCTCG	CGAGCGT	0.0096311	0.00219338	135	MYB88	M0358_1.01	CISBP	between	shared
AGGCCGCC	GGCGGCCT	3.05612e-05	0.00219046	136	AT4G18450	M0018_1.01	CISBP	between	general
GGCGCCCG	CGGGCGCC	0.0087642	0.00216447	137	LOB	M0018_1.01	CISBP	between	shared
GTGGCGCC	GGCGCCAC	0.016027	0.00212734	138	ERF104	M0018_1.01	CISBP	between	shared
AGCGAGC	GCTCGCT	0.040064	0.00211337	139	BPC5	M2252_1.01	CISBP	between	shared
CACGGCCG	CGGCCGTG	0.00185898	0.00209718	140	AT3G57600	M1494_1.01	CISBP	between	shared
AGGACGG	CCGTCCT	0.0373336	0.00208059	141	At1g19210	M0028_1.01	DAP	between	shared
TGCTCGCC	GGCGAGCA	0.00230006	0.00207994	142	AT5G25475	M2236_1.01	DAP	within	shared
CACGGCGG	CCGCCGTG	8.85554e-05	0.00207049	143	AS2	M0005_1.01	CISBP	within	shared
TGGCGCG	CGCGCCA	0.000502047	0.00205936	144	E2FA	M0590_1.01	DAP	between	general
GTCGCCG	CGGCGAC	0.00144317	0.00205879	145	AT3G58630	M0005_1.01	DAP	within	shared
TCGACGA	TCGTCGA	0.00681764	0.00205761	146	DDF2	M1559_1.01	DAP	between	shared
TACGCGC	GCGCGTA	0.00844507	0.00204501	147	FAR1	M0517_1.01	CISBP	between	shared
GCGCGTG	CACGCGC	0.00231286	0.00202449	148	FAR1	M2220_1.01	DAP	within	shared
GCGACGCG	CGCGTCGC	0.00025033	0.00201015	149	AT3G58630	M0033_1.01	DAP	between	shared
GACGACGC	GCGTCGTC	5.2676e-05	0.00200996	150	TCP17	M0011_1.01	DAP	between	general
GGTCGGC	GCCGACC	0.0138182	0.00199824	151	At1g36060	M0014_1.01	CISBP	between	shared
GCGCTGG	CCAGCGC	0.00183177	0.0019955	152	AT3G57600	M2242_1.01	DAP	between	shared
GCTCCACG	CGTGGAGC	0.0104787	0.00196685	153	bZIP43	M0251_1.01	DAP	between	shared
GGCGTGC	GCACGCC	0.00175168	0.00195306	154	BIM3	M1306_1.01	CISBP	between	shared
CCGGCCTC	GAGGCCGG	0.0107123	0.00194588	155	RAP211	M0017_1.01	CISBP	between	shared
TCTCCGTC	GACGGAGA	0.0136256	0.00191155	156	AT3G58630	M0266_1.01	DAP	between	shared
TGCCACCG	CGGTGGCA	0.0368831	0.00191106	157	At4g31060	M0026_1.01	DAP	within	24 hr specific
GACGTGGC	GCCACGTC	0.000252459	0.00190421	158	bZIP3	M0268_1.01	DAP	within	general
AGCCGCAC	GTGCGGCT	0.020647	0.00190259	159	BZR1	M1438_1.01	DAP	between	24 hr specific
GCTCCGGC	GCCGGAGC	0.00729543	0.00189269	160	AT3G58630	M0040_1.01	DAP	between	shared
ACCCCGG	CCGGGGT	0.0327283	0.00189216	161	RAP211	M0040_1.01	CISBP	between	24 hr specific
GATCGAGC	GCTCGATC	0.000873641	0.0018848	162	WUS1	M0688_1.01	CISBP	between	shared
GTACGGC	GCCGTAC	0.0220646	0.00186098	163	bHLH28	M1438_1.01	CISBP	within	shared
TGACGGCG	CGCCGTCA	0.000302979	0.00185867	164	3XHMGBOX1	M0025_1.01	DAP	between	general
CGGCGTGG	CCACGCCG	0.00327414	0.00185095	165	WRKY30	M0027_1.01	CISBP	between	shared
ACGGCGAC	GTCGCCGT	0.00024579	0.00184502	166	ANAC042	M0023_1.01	DAP	between	shared
CGTCGG	CCGACG	0.0215462	0.00182323	167	At4g16750	M0026_1.01	DAP	between	24 hr specific
GCCAGCCG	CGGCTGGC	0.0169522	0.00182122	168	bZIP18	M0025_1.01	CISBP	between	shared
TGCCGCCG	CGGCGGCA	0.0066267	0.00180317	169	ERF115	M0022_1.01	DAP	within	shared
GGTGGCCG	CGGCCACC	0.0114486	0.00177771	170	At1g22810	M1493_1.01	CISBP	between	shared
TGGCCGCC	GGCGGCCA	0.00706372	0.00177062	171	AT4G18450	M0018_1.01	CISBP	between	shared
CACGTCG	CGACGTG	4.90527e-05	0.0017699	172	ATAF1	M0264_1.01	DAP	between	general
TCATGGCG	CGCCATGA	0.0182545	0.00176585	173	3XHMGBOX1	M0037_1.01	CISBP	within	shared
GGCCACG	CGTGGCC	0.0167776	0.00176171	174	bZIP42	M0268_1.01	DAP	within	shared
CGCCATGG	CCATGGCG	0.000740106	0.00176076	175	3XHMGBOX1	M0037_1.01	CISBP	within	shared
ACGCGTC	GACGCGT	0.00806822	0.00175616	176	CAMTA5	M0516_1.01	DAP	between	shared
GTGCGCGG	CCGCGCAC	0.0130318	0.0017547	177	BZR1	M0154_1.01	CISBP	between	shared
ACGGCGCC	GGCGCCGT	0.00202789	0.00175052	178	ANAC042	M0018_1.01	DAP	between	shared
CATGGGCG	CGCCCATG	0.0122532	0.00174621	179	At1g36060	M0016_1.01	CISBP	between	shared
AGGCCGC	GCGGCCT	0.00503445	0.0017423	180	SHN3	M0017_1.01	CISBP	between	shared
GTCGGCGC	GCGCCGAC	0.000249826	0.00174076	181	MP	M0147_1.01	CISBP	within	general
AGCACGCG	CGCGTGCT	0.00215329	0.0017349	182	CAMTA5	M0154_1.01	DAP	between	shared
CGGCCGGG	CCCGGCCG	0.00074778	0.00173188	183	ERF115	M1494_1.01	DAP	within	general
CGGTGCCG	CGGCACCG	3.73208e-05	0.00173108	184	AT3G57600	M0015_1.01	CISBP	between	shared
CGCGCGCA	TGCGCGCG	0.00102928	0.00172261	185	At4g18890	M0590_1.01	CISBP	between	shared
AGGCGGCG	CGCCGCCT	0.00144242	0.00172174	186	SHN3	M0029_1.01	CISBP	within	shared
TCGCCGAC	GTCGGCGA	0.00493547	0.00171549	187	MP	M0147_1.01	CISBP	within	shared
ACGCCAAG	CTTGGCGT	0.0145696	0.0017121	188	AT3G12910	M0255_1.01	DAP	between	shared
GATCGACG	CGTCGATC	0.00522006	0.00169904	189	WRKY47	M0688_1.01	CISBP	between	shared
TGACGTC	GACGTCA	0.000969922	0.0016976	190	bZIP50	M0261_1.01	DAP	within	general
ACCGACG	CGTCGGT	0.00926822	0.00168135	191	DREB26	M0026_1.01	DAP	within	shared
GCGGACGG	CCGTCCGC	0.00546612	0.00167161	192	bHLH28	M1494_1.01	CISBP	between	shared
TGCCGTCG	CGACGGCA	0.00407572	0.00165976	193	AT3G12910	M0027_1.01	DAP	between	shared
TCCTCGTG	CACGAGGA	0.0296476	0.00165446	194	PIF7	M2215_1.01	CISBP	between	24 hr specific
GCCGTGCG	CGCACGGC	0.0133417	0.00164971	195	At2g45680	M1440_1.01	DAP	between	shared
ACGTCGA	TCGACGT	0.000635021	0.00164038	196	TGA4	M0264_1.01	CISBP	between	shared
GGTGCCGG	CCGGCACC	7.08943e-05	0.0016329	197	AT3G57600	M0040_1.01	CISBP	within	general
AGCGCCG	CGGCGCT	0.000398356	0.00162364	198	ERF115	M0033_1.01	CISBP	within	shared
GCGAGATG	CATCTCGC	0.0152442	0.00162285	199	BPC1	M0686_1.01	DAP	between	shared
TGCCGG	CCGGCA	0.000210749	0.00161552	200	AT3G58630	M0040_1.01	CISBP	within	shared
AGCGTGGC	GCCACGCT	0.0125498	0.00161391	201	AT3G58630	M2242_1.01	CISBP	between	24 hr specific
CGAGCTGC	GCAGCTCG	0.00875184	0.00160406	202	bHLH77	M2252_1.01	CISBP	between	shared
TGGCGCGC	GCGCGCCA	0.00101814	0.00158696	203	AT3G57600	M0007_1.01	CISBP	between	shared
CGCGCCGG	CCGGCGCG	0.00218338	0.00158481	204	RAP211	M0040_1.01	CISBP	within	general
GTGCGGCG	CGCCGCAC	0.00436658	0.00156859	205	ERF15	M0029_1.01	DAP	between	shared
CAGGCCG	CGGCCTG	0.00216003	0.00156078	206	At1g75490	M0035_1.01	CISBP	between	shared
AGGCCGGG	CCCGGCCT	0.0005532	0.00155881	207	bHLH104	M1494_1.01	CISBP	between	general
GAGGCCGC	GCGGCCTC	0.00279213	0.00154535	208	SHN3	M0017_1.01	CISBP	between	shared
CACGCACG	CGTGCGTG	0.0253396	0.00153934	209	At4g36780	M2212_1.01	DAP	between	shared
CGTCGGCG	CGCCGACG	0.000323015	0.00153728	210	At2g33710	M0029_1.01	DAP	between	shared
CACCGACG	CGTCGGTG	0.00297612	0.0015234	211	DREB26	M0026_1.01	DAP	within	shared
CGCCACGG	CCGTGGCG	0.00662348	0.00150831	212	ERF15	M0037_1.01	DAP	between	shared
GGCTGGCG	CGCCAGCC	0.00150436	0.0015063	213	TGA9	M0017_1.01	CISBP	between	general
TCATCGCC	GGCGATGA	0.0204529	0.00150552	214	AT5G05550	M1559_1.01	DAP	between	shared
GGACGGC	GCCGTCC	0.00329093	0.00150032	215	ERF8	M0010_1.01	DAP	between	shared
GTCCCCG	CGGGGAC	0.0342705	0.00149243	216	PTF1	M1515_1.01	CISBP	between	24 hr specific
CGAGCTGG	CCAGCTCG	0.0038437	0.00148286	217	bZIP18	M2252_1.01	CISBP	between	shared
AGGCGGCC	GGCCGCCT	0.0304054	0.00146784	218	AT4G18450	M1494_1.01	CISBP	within	shared
CATCGTCG	CGACGATG	0.0041782	0.00144848	219	AT5G05550	M1554_1.01	DAP	between	shared
TCGGCGTG	CACGCCGA	0.00580078	0.00143461	220	LBD2	M0016_1.01	CISBP	between	shared
CCGGCCGT	ACGGCCGG	0.0118054	0.00143388	221	bHLH28	M0017_1.01	CISBP	between	shared
ACGTCGG	CCGACGT	0.00176929	0.00142987	222	CBF1	M0264_1.01	DAP	between	shared
GAGGCACG	CGTGCCTC	0.0023628	0.00142405	223	PLT1	M0158_1.01	CISBP	within	shared
GTGCCGGC	GCCGGCAC	0.000769766	0.00141886	224	ERF9	M0040_1.01	CISBP	within	shared
CGGCGCGC	GCGCGCCG	0.00128399	0.00141526	225	ERF115	M0033_1.01	CISBP	within	shared
CACGCG	CGCGTG	0.0022039	0.00140986	226	FAR1	M2220_1.01	DAP	within	shared
GCGCCGGG	CCCGGCGC	0.00244002	0.00139599	227	RRTF1	M0040_1.01	DAP	between	shared
GGGTCGGC	GCCGACCC	0.0213439	0.00138478	228	At4g28140	M0029_1.01	DAP	between	shared
GCGGCACG	CGTGCCGC	0.00434677	0.00137894	229	PLT1	M0158_1.01	CISBP	within	shared
GTGCGCGC	GCGCGCAC	0.0213157	0.00137241	230	BZR1	M0590_1.01	CISBP	between	shared
GAACGCC	GGCGTTC	0.0129346	0.00136627	231	WRKY30	M2253_1.01	DAP	between	shared
ACGGCGTC	GACGCCGT	0.0118054	0.00136399	232	ANAC042	M0023_1.01	DAP	between	shared
GCGCTGGC	GCCAGCGC	0.00321673	0.00136208	233	AT3G57600	M0040_1.01	CISBP	between	shared
ACCGGCGG	CCGCCGGT	0.00225669	0.00136131	234	AS2	M0005_1.01	CISBP	within	general
CTCGTTGG	CCAACGAG	0.00103794	0.00135523	235	WRKY46	M1559_1.01	DAP	between	shared
CTTCGCCG	CGGCGAAG	0.0247065	0.00132521	236	At3g14180	M1178_1.01	DAP	within	24 hr specific
GCCTGGCG	CGCCAGGC	0.00308258	0.00131765	237	WIP5	M0027_1.01	CISBP	between	shared
TCGCCGTC	GACGGCGA	0.000343816	0.00131304	238	ERF115	M0023_1.01	CISBP	between	shared
GCCGGCTG	CAGCCGGC	0.00361544	0.00131214	239	RAP211	M0010_1.01	CISBP	between	shared
AGCTAGCC	GGCTAGCT	0.00122652	0.00131205	240	AT1G19040	M0258_1.01	CISBP	between	shared
ACCGGCG	CGCCGGT	0.00943266	0.00130098	241	WRKY47	M2253_1.01	CISBP	between	shared
GCACGCGC	GCGCGTGC	0.0019897	0.00129691	242	bHLH69	M0517_1.01	CISBP	between	shared
GAGCTAGC	GCTAGCTC	0.00621167	0.0012931	243	AT1G19040	M0679_1.01	CISBP	between	general
ACGCCGA	TCGGCGT	0.00903062	0.00128811	244	WRKY47	M0016_1.01	CISBP	between	shared
CGCACGG	CCGTGCG	0.00249303	0.00127817	245	PLT3	M1439_1.01	DAP	between	shared
GTCCGCCG	CGGCGGAC	0.00418258	0.0012717	246	ERF115	M0022_1.01	DAP	within	24 hr specific
TGCACGCG	CGCGTGCA	0.000154168	0.00126584	247	BIM2	M0154_1.01	CISBP	between	shared
GCAGGTCG	CGACCTGC	0.00353913	0.00125488	248	bZIP18	M0014_1.01	CISBP	between	shared
GGTGCGGC	GCCGCACC	0.00513942	0.00123532	249	LOB	M0029_1.01	DAP	between	24 hr specific
TCGCCGCG	CGCGGCGA	0.0100227	0.00122183	250	ERF115	M0011_1.01	DAP	between	shared
GAGCACGC	GCGTGCTC	0.0189253	0.00121962	251	TCP17	M0154_1.01	CISBP	between	shared
TCCGGCAC	GTGCCGGA	0.00522006	0.00120675	252	ASL18	M0040_1.01	CISBP	between	shared
CGACGCGG	CCGCGTCG	0.00267749	0.00120527	253	At4g16750	M0517_1.01	CISBP	between	shared
CGTCGCCG	CGGCGACG	0.000101228	0.00120422	254	At3g14180	M0029_1.01	DAP	within	general
TGAAGCCG	CGGCTTCA	0.030799	0.0012018	255	NST1	M0035_1.01	CISBP	between	shared
GGCCGGGG	CCCCGGCC	0.0062407	0.00120003	256	bHLH104	M1494_1.01	CISBP	within	shared
GACGCCGC	GCGGCGTC	0.00620906	0.00119282	257	RRTF1	M0011_1.01	CISBP	within	shared
GCGACGG	CCGTCGC	0.00268286	0.00118875	258	AT3G58630	M2237_1.01	CISBP	within	shared
TCGACG	CGTCGA	0.0100811	0.00118775	259	AT3G12910	M1567_1.01	DAP	between	shared
CGTGCCGG	CCGGCACG	0.000138096	0.00117187	260	PLT1	M0158_1.01	CISBP	within	shared
TCGTCGCC	GGCGACGA	0.00161144	0.00115885	261	AT3G58630	M0011_1.01	DAP	between	shared
GCCGTCGG	CCGACGGC	0.00102369	0.00115568	262	ERF8	M0010_1.01	DAP	between	shared
GGGCGTCG	CGACGCCC	0.00874457	0.00115505	263	At4g16750	M0029_1.01	CISBP	between	shared
GCGCCGG	CCGGCGC	0.0105511	0.00115092	264	RAP211	M0040_1.01	CISBP	within	shared
GCGCCGAG	CTCGGCGC	0.0171158	0.00114497	265	RRTF1	M2242_1.01	DAP	between	shared
GTCGTCGC	GCGACGAC	0.0105935	0.00114048	266	AT3G58630	M0011_1.01	DAP	between	shared
GTCCCCGG	CCGGGGAC	0.0147455	0.00111168	267	AT3G58630	M1515_1.01	CISBP	between	shared
ACGACGAC	GTCGTCGT	0.00784394	0.00111056	268	AT2G15740	M2216_1.01	DAP	between	shared
CGAGGTCG	CGACCTCG	0.012145	0.00110763	269	CBF1	M0014_1.01	DAP	between	shared
TGGACGCG	CGCGTCCA	0.00675039	0.00110639	270	EIL3	M2250_1.01	CISBP	between	shared
TCGACGCG	CGCGTCGA	0.0142315	0.00110615	271	WRKY30	M1559_1.01	DAP	between	shared
GGCGCGTG	CACGCGCC	0.0203631	0.00108614	272	FAR1	M2220_1.01	DAP	within	shared
ACGGCCG	CGGCCGT	0.0019316	0.00108303	273	bHLH28	M1494_1.01	CISBP	between	shared
TCGCCGTG	CACGGCGA	0.00161223	0.00108262	274	ANAC094	M0005_1.01	DAP	between	shared
AGCGCCGC	GCGGCGCT	0.00335888	0.00107578	275	RRTF1	M0011_1.01	CISBP	within	shared
GGCACCGG	CCGGTGCC	0.000847462	0.00106581	276	RAP211	M1514_1.01	CISBP	between	shared
GTCCCCGC	GCGGGGAC	0.0139033	0.00106368	277	PTF1	M1515_1.01	CISBP	between	shared
TCGCCAGC	GCTGGCGA	0.0149135	0.00106269	278	At2g48100	M0040_1.01	CISBP	between	shared
GTGGCGTG	CACGCCAC	0.00809208	0.00105653	279	ERF104	M1306_1.01	CISBP	between	shared
GCGACGGC	GCCGTCGC	0.00476662	0.00105369	280	AT3G58630	M0010_1.01	DAP	between	shared
GCGTCGCG	CGCGACGC	0.00629038	0.00105296	281	AT3G58630	M0033_1.01	CISBP	between	shared
GACGCGGC	GCCGCGTC	0.00678276	0.00104115	282	bZIP3	M0516_1.01	CISBP	between	shared
CGGCACGG	CCGTGCCG	0.000118669	0.00103294	283	PLT1	M0010_1.01	DAP	between	shared
TCGACGGC	GCCGTCGA	0.00751327	0.00102688	284	ERF8	M0010_1.01	DAP	between	shared
TGCCGGCG	CGCCGGCA	0.000564708	0.00102613	285	ERF4	M0040_1.01	CISBP	within	shared
ACGTCGTC	GACGACGT	0.000255316	0.00102267	286	TGA10	M0264_1.01	CISBP	between	shared
GGCGACGG	CCGTCGCC	0.00283483	0.00102112	287	AT3G58630	M2237_1.01	CISBP	within	shared
CGCCGGGC	GCCCGGCG	0.000918992	0.00102025	288	ERF115	M0017_1.01	CISBP	between	shared
CGTCGGGG	CCCCGACG	0.0201326	0.00100675	289	DREB26	M0161_1.01	DAP	between	shared
ACGCGTG	CACGCGT	0.00875145	0.00100074	290	CAMTA1	M0263_1.01	DAP	between	general
ACCCGGCC	GGCCGGGT	0.00864888	0.000994159	291	CAMTA5	M1494_1.01	CISBP	within	shared
CTCGGCCG	CGGCCGAG	0.024043	0.000990802	292	AT4G27900	M1494_1.01	CISBP	between	shared
CACGGCG	CGCCGTG	0.000339412	0.000989547	293	3XHMGBOX1	M0025_1.01	DAP	between	shared
ACGCGCA	TGCGCGT	0.00391774	0.000985901	294	CAMTA1	M0154_1.01	CISBP	between	shared
TGGCGCCG	CGGCGCCA	0.00100079	0.000984192	295	ERF4	M0033_1.01	CISBP	within	shared
ACCGACGA	TCGTCGGT	0.00507905	0.000969382	296	DREB26	M0034_1.01	DAP	within	shared
GCGTGGCG	CGCCACGC	0.0010857	0.000967055	297	ERF15	M0037_1.01	DAP	between	shared
CACGACGG	CCGTCGTG	0.00742194	0.000963421	298	RAP211	M2237_1.01	CISBP	within	shared
GCCGTCCG	CGGACGGC	0.000663299	0.000963155	299	ERF8	M0010_1.01	DAP	between	shared
ACGACGCC	GGCGTCGT	0.00120783	0.000954067	300	ABR1	M0011_1.01	CISBP	between	shared
GTGGCCGG	CCGGCCAC	0.00822895	0.00095167	301	AT3G58630	M0017_1.01	CISBP	between	shared
TGGTGCCG	CGGCACCA	0.000169356	0.00094286	302	ATHB21	M0010_1.01	DAP	between	general
TGCCGTCC	GGACGGCA	0.0181012	0.0009332	303	STOP1	M0010_1.01	CISBP	between	shared
CCACGAGG	CCTCGTGG	0.00959175	0.000931843	304	PIF7	M2733_1.01	DAP	between	shared
GGTCGTCG	CGACGACC	0.00436914	0.00093177	305	AT5G05550	M0014_1.01	DAP	between	shared
CGGCGCCA	TGGCGCCG	0.00100079	0.000931605	306	ERF4	M0033_1.01	CISBP	within	shared
ACGGCGAG	CTCGCCGT	0.00923604	0.000930429	307	ANAC042	M0023_1.01	DAP	between	shared
GCTCGCTG	CAGCGAGC	0.00346568	0.000916211	308	At3g14180	M2242_1.01	DAP	between	shared
CTCGTCGG	CCGACGAG	0.0052355	0.0009147	309	ERF38	M0019_1.01	DAP	between	shared
GCTGGCCG	CGGCCAGC	0.00192457	0.000908594	310	At5g65130	M1493_1.01	CISBP	between	shared
